# Supplementary material for: 1-Benzyl-2,5-diphenyl-3-tosylimidazol­idin-4-one
Source: Acta Crystallogr Sect E Struct Rep Online. 2011 Aug 17;67(Pt 9):o2359. doi: 10.1107/S1600536811032284 (PMC3200849; doi:10.1107/S1600536811032284)
Supplement: Supplementary file 1 [file e-67-o2359-sup1.cif]

##############################################################################
#                                                                            #
# This CIF contains the data in a paper accepted for publication in          #
# Acta Crystallographica Section E. It conforms to the requirements of       #
# Notes for Authors for Acta Crystallographica Section E, and has been       #
# peer reviewed under the auspices of the IUCr Commission on Journals.       #
#                                                                            #
# Full details of the Crystallographic Information File format               #
# are given in the paper "The Crystallographic Information File (CIF):       #
# a New Standard Archive File for Crystallography" by S. R. Hall, F. H.      #
# Allen and I. D. Brown [Acta Cryst. (1991), A47, 655-685].                  #
#                                                                            #
# The current version of the core CIF dictionary is obtainable from          #
# ftp://ftp.iucr.org/pub/cif_core.dic.                                       #
#                                                                            #
# Software is freely available for graphical display of the structure(s)     #
# in this CIF. For information consult the CIF software page                 #
# http://www.iucr.org/resources/cif/software.                                #
#                                                                            #
# This file may be used for bona fide research purposes within the           #
# scientific community so long as proper attribution is given to the journal # 
# article from which it was obtained.                                        #
#                                                                            #
##############################################################################
data_global
_audit_creation_method     SHELXL-97
_journal_date_recd_electronic     2011-07-04
_journal_date_accepted     2011-08-09
_journal_name_full     'Acta Crystallographica, Section E'
_journal_year     2011
_journal_volume     67
_journal_issue      9
_journal_page_first     o2359
_journal_page_last     o2359
_journal_paper_category     QO
_journal_coeditor_code     CI5194
_publ_contact_author_name     'A. Subbiah Pandi'
_publ_contact_author_address
;
  Department of Physics
  Presidency College
  Chennai 600 005
  India
;
_publ_contact_author_email     'a_sp59@yahoo.in'
_publ_contact_author_fax     '044 091 2854 4894'
_publ_contact_author_phone     '044 091 24471061'
_publ_section_title
;
1-Benzyl-2,5-diphenyl-3-tosylimidazolidin-4-one
;
loop_
    _publ_author_name
    _publ_author_address
    'K. Sakthimurugesan'
;
Department of Physics
Presidency College (Autonomous)
Chennai 600 005
India
;
    'S. Ranjith'
;    Department of Physics
     Presidency College (Autonomous)
     Chennai 600 005
     India
;
    'A. SubbiahPandi'
;    Department of Physics
     Presidency College (Autonomous)
     Chennai 600 005
     India
;
    'K. Namitharan'
;    School of Chemistry
     Madurai Kamaraj University
     Madurai 625 021
     India
;
    'K. Pitchumani'
;    School of Chemistry
     Madurai Kamaraj University
     Madurai 625 021
     India
;
data_I
_audit_creation_method     SHELXL-97
_chemical_name_systematic
;
1-Benzyl-3-(4-methylphenylsulfonyl)-2,5-diphenylimidazolidin-4-one
;
_chemical_name_common
;
1-Benzyl-2,5-diphenyl-3-tosylimidazolidin-4-one
;
_chemical_formula_moiety     'C29 H26 N2 O3 S'
_chemical_formula_sum     'C29 H26 N2 O3 S'
_chemical_formula_iupac     'C29 H26 N2 O3 S'
_chemical_formula_weight     482.58
_chemical_melting_point     ?
_symmetry_cell_setting     monoclinic
_symmetry_space_group_name_H-M     'P 21/c'
_symmetry_space_group_name_Hall     '-P 2ybc'
loop_
    _symmetry_equiv_pos_as_xyz
    'x, y, z'
    '-x, y+1/2, -z+1/2'
    '-x, -y, -z'
    'x, -y-1/2, z-1/2'
_cell_length_a     18.6024(7)
_cell_length_b     8.0489(3)
_cell_length_c     17.0860(6)
_cell_angle_alpha     90.00
_cell_angle_beta     106.426(2)
_cell_angle_gamma     90.00
_cell_volume     2453.85(16)
_cell_formula_units_Z     4
_cell_measurement_reflns_used     4805
_cell_measurement_theta_min     1.1
_cell_measurement_theta_max     26.0
_cell_measurement_temperature     293(2)
_exptl_crystal_description     'Block'
_exptl_crystal_colour     'white crystalline'
_exptl_crystal_size_max     0.25
_exptl_crystal_size_mid     0.22
_exptl_crystal_size_min     0.19
_exptl_crystal_density_diffrn     1.306
_exptl_crystal_density_meas     ?
_exptl_crystal_density_method     'not measured'
_exptl_crystal_F_000     1016
_exptl_absorpt_coefficient_mu     0.166
_exptl_absorpt_correction_type     multi-scan
_exptl_absorpt_process_details     '(SADABS; Sheldrick, 1996)'
_exptl_absorpt_correction_T_min     0.981
_exptl_absorpt_correction_T_max     0.985
_exptl_special_details
;
;
_diffrn_ambient_temperature     293(2)
_diffrn_radiation_type     MoK\a
_diffrn_radiation_wavelength     0.71073
_diffrn_radiation_source     'fine-focus sealed tube'
_diffrn_radiation_monochromator     graphite
_diffrn_measurement_device_type     'Bruker APEXII CCD area-detector'
_diffrn_measurement_method     '\w and \f'
_diffrn_detector_area_resol_mean     ?
_diffrn_reflns_number     25449
_diffrn_reflns_av_R_equivalents     0.0320
_diffrn_reflns_av_sigmaI/netI     0.0251
_diffrn_reflns_theta_min     1.14
_diffrn_reflns_theta_max     26.01
_diffrn_reflns_theta_full     26.01
_diffrn_measured_fraction_theta_max     0.998
_diffrn_measured_fraction_theta_full     0.998
_diffrn_reflns_limit_h_min     -22
_diffrn_reflns_limit_h_max     20
_diffrn_reflns_limit_k_min     -9
_diffrn_reflns_limit_k_max     8
_diffrn_reflns_limit_l_min     -20
_diffrn_reflns_limit_l_max     21
_diffrn_standards_number     0
_diffrn_standards_interval_count     .
_diffrn_standards_interval_time     .
_diffrn_standards_decay_%     ?
_refine_special_details
;
Refinement of <i>F</i>^2^ against ALL reflections. The weighted <i>R</i>-factor
<i>wR</i> and goodness of fit <i>S</i> are based on <i>F</i>^2^, conventional
<i>R</i>-factors <i>R</i> are based on <i>F</i>, with <i>F</i> set to zero for
negative <i>F</i>^2^. The threshold expression of <i>F</i>^2^ >
\s(<i>F</i>^2^) is used only for calculating <i>R</i>-factors(gt) <i>etc</i>.
and is not relevant to the choice of reflections for refinement.
<i>R</i>-factors based on <i>F</i>^2^ are statistically about twice as large
as those based on <i>F</i>, and <i>R</i>- factors based on ALL data will be
even larger.
;
_reflns_number_total     4805
_reflns_number_gt     3598
_reflns_threshold_expression     I>2\s(I)
_refine_ls_structure_factor_coef     Fsqd
_refine_ls_matrix_type     full
_refine_ls_R_factor_all     0.0578
_refine_ls_R_factor_gt     0.0391
_refine_ls_wR_factor_gt     0.1017
_refine_ls_wR_factor_ref     0.1147
_refine_ls_goodness_of_fit_ref     1.014
_refine_ls_restrained_S_all     1.014
_refine_ls_number_reflns     4805
_refine_ls_number_parameters     317
_refine_ls_number_restraints     0
_refine_ls_hydrogen_treatment     constr
_refine_ls_weighting_scheme     calc
_refine_ls_weighting_details
         'calc w=1/[\s^2^(Fo^2^)+(0.0556P)^2^+0.6284P] where P=(Fo^2^+2Fc^2^)/3'
_atom_sites_solution_hydrogens     geom
_atom_sites_solution_primary     direct
_atom_sites_solution_secondary     difmap
_refine_ls_shift/su_max     0.001
_refine_ls_shift/su_mean     0.000
_refine_diff_density_max     0.154
_refine_diff_density_min     -0.375
_refine_ls_extinction_method     none
_refine_ls_extinction_coef     ?
loop_
    _atom_type_symbol
    _atom_type_description
    _atom_type_scat_dispersion_real
    _atom_type_scat_dispersion_imag
    _atom_type_scat_source
    'C' 'C' 0.0033 0.0016
                         'International Tables Vol C Tables 4.2.6.8 and 6.1.1.4'
    'H' 'H' 0.0000 0.0000
                         'International Tables Vol C Tables 4.2.6.8 and 6.1.1.4'
    'N' 'N' 0.0061 0.0033
                         'International Tables Vol C Tables 4.2.6.8 and 6.1.1.4'
    'O' 'O' 0.0106 0.0060
                         'International Tables Vol C Tables 4.2.6.8 and 6.1.1.4'
    'S' 'S' 0.1246 0.1234
                         'International Tables Vol C Tables 4.2.6.8 and 6.1.1.4'
_computing_data_collection     'APEX2 (Bruker, 2004)'
_computing_cell_refinement     'SAINT (Bruker, 2004)'
_computing_data_reduction     'SAINT (Bruker, 2004)'
_computing_structure_solution     'SHELXS97 (Sheldrick, 2008)'
_computing_structure_refinement     'SHELXL97 (Sheldrick, 2008)'
_computing_molecular_graphics     'ORTEP-3 (Farrugia, 1997)'
_computing_publication_material
                            'SHELXL97 (Sheldrick, 2008) and PLATON (Spek, 2009)'
loop_
    _atom_site_type_symbol
    _atom_site_label
    _atom_site_fract_x
    _atom_site_fract_y
    _atom_site_fract_z
    _atom_site_U_iso_or_equiv
    _atom_site_adp_type
    _atom_site_calc_flag
    _atom_site_refinement_flags
    _atom_site_occupancy
    _atom_site_symmetry_multiplicity
    _atom_site_disorder_assembly
    _atom_site_disorder_group
    C C1 0.59892(15) 1.1019(4) 0.3124(2) 0.1139(11) Uani d . 1 1 . .
    H H1A 0.6361 1.1075 0.3644 0.171 Uiso calc R 1 1 . .
    H H1B 0.5989 1.2039 0.2833 0.171 Uiso calc R 1 1 . .
    H H1C 0.6103 1.0111 0.2814 0.171 Uiso calc R 1 1 . .
    C C2 0.52227(12) 1.0751(3) 0.32515(14) 0.0663(6) Uani d . 1 1 . .
    C C3 0.45945(13) 1.1508(3) 0.27587(14) 0.0714(6) Uani d . 1 1 . .
    H H3 0.4644 1.2209 0.2344 0.086 Uiso calc R 1 1 . .
    C C4 0.38964(11) 1.1257(3) 0.28613(12) 0.0584(5) Uani d . 1 1 . .
    H H4 0.3478 1.1777 0.2519 0.070 Uiso calc R 1 1 . .
    C C5 0.38237(9) 1.0228(2) 0.34764(10) 0.0421(4) Uani d . 1 1 . .
    C C6 0.44422(10) 0.9453(2) 0.39808(12) 0.0548(5) Uani d . 1 1 . .
    H H6 0.4393 0.8750 0.4395 0.066 Uiso calc R 1 1 . .
    C C7 0.51360(11) 0.9735(3) 0.38628(14) 0.0665(6) Uani d . 1 1 . .
    H H7 0.5556 0.9223 0.4207 0.080 Uiso calc R 1 1 . .
    C C8 0.23093(9) 0.6933(2) 0.36626(10) 0.0414(4) Uani d . 1 1 . .
    H H8 0.1928 0.7370 0.3904 0.050 Uiso calc R 1 1 . .
    C C9 0.29247(9) 0.6072(2) 0.43025(10) 0.0453(4) Uani d . 1 1 . .
    C C10 0.34796(11) 0.5227(3) 0.40738(12) 0.0576(5) Uani d . 1 1 . .
    H H10 0.3475 0.5206 0.3528 0.069 Uiso calc R 1 1 . .
    C C11 0.40383(12) 0.4417(3) 0.46466(15) 0.0739(6) Uani d . 1 1 . .
    H H11 0.4412 0.3853 0.4491 0.089 Uiso calc R 1 1 . .
    C C12 0.40401(15) 0.4446(3) 0.54519(15) 0.0843(7) Uani d . 1 1 . .
    H H12 0.4423 0.3919 0.5843 0.101 Uiso calc R 1 1 . .
    C C13 0.34830(16) 0.5244(3) 0.56805(14) 0.0809(7) Uani d . 1 1 . .
    H H13 0.3480 0.5234 0.6224 0.097 Uiso calc R 1 1 . .
    C C14 0.29260(12) 0.6062(3) 0.51072(11) 0.0614(5) Uani d . 1 1 . .
    H H14 0.2549 0.6611 0.5265 0.074 Uiso calc R 1 1 . .
    C C15 0.14866(9) 0.4518(2) 0.31824(11) 0.0435(4) Uani d . 1 1 . .
    H H15A 0.1747 0.4021 0.3702 0.052 Uiso calc R 1 1 . .
    H H15B 0.1417 0.3655 0.2771 0.052 Uiso calc R 1 1 . .
    C C16 0.07241(9) 0.50676(19) 0.32246(10) 0.0405(4) Uani d . 1 1 . .
    C C17 0.05947(11) 0.5553(2) 0.39499(12) 0.0544(5) Uani d . 1 1 . .
    H H17 0.0989 0.5565 0.4427 0.065 Uiso calc R 1 1 . .
    C C18 -0.01143(12) 0.6018(3) 0.39741(14) 0.0649(6) Uani d . 1 1 . .
    H H18 -0.0192 0.6350 0.4465 0.078 Uiso calc R 1 1 . .
    C C19 -0.07037(11) 0.5994(2) 0.32768(14) 0.0617(5) Uani d . 1 1 . .
    H H19 -0.1181 0.6298 0.3295 0.074 Uiso calc R 1 1 . .
    C C20 -0.05838(10) 0.5521(2) 0.25558(13) 0.0580(5) Uani d . 1 1 . .
    H H20 -0.0981 0.5513 0.2081 0.070 Uiso calc R 1 1 . .
    C C21 0.01189(10) 0.5057(2) 0.25284(12) 0.0489(4) Uani d . 1 1 . .
    H H21 0.0191 0.4730 0.2034 0.059 Uiso calc R 1 1 . .
    C C22 0.16901(9) 0.6743(2) 0.22488(10) 0.0419(4) Uani d . 1 1 . .
    H H22 0.1195 0.7190 0.2229 0.050 Uiso calc R 1 1 . .
    C C23 0.22466(9) 0.8161(2) 0.23794(11) 0.0455(4) Uani d . 1 1 . .
    C C24 0.16290(10) 0.5747(2) 0.14846(10) 0.0451(4) Uani d . 1 1 . .
    C C25 0.11035(13) 0.6192(3) 0.07717(12) 0.0692(6) Uani d . 1 1 . .
    H H25 0.0789 0.7093 0.0766 0.083 Uiso calc R 1 1 . .
    C C26 0.10414(17) 0.5299(4) 0.00611(14) 0.0879(8) Uani d . 1 1 . .
    H H26 0.0685 0.5605 -0.0419 0.105 Uiso calc R 1 1 . .
    C C27 0.14972(16) 0.3984(3) 0.00633(15) 0.0830(7) Uani d . 1 1 . .
    H H27 0.1455 0.3393 -0.0415 0.100 Uiso calc R 1 1 . .
    C C28 0.20162(15) 0.3530(3) 0.07650(16) 0.0812(7) Uani d . 1 1 . .
    H H28 0.2328 0.2627 0.0766 0.097 Uiso calc R 1 1 . .
    C C29 0.20811(12) 0.4407(3) 0.14747(13) 0.0638(5) Uani d . 1 1 . .
    H H29 0.2436 0.4086 0.1953 0.077 Uiso calc R 1 1 . .
    N N1 0.25830(8) 0.82623(17) 0.32174(8) 0.0452(3) Uani d . 1 1 . .
    N N2 0.19719(7) 0.58031(16) 0.29956(8) 0.0404(3) Uani d . 1 1 . .
    O O1 0.24894(7) 1.13491(17) 0.32774(10) 0.0749(5) Uani d . 1 1 . .
    O O2 0.30718(8) 0.97342(18) 0.45167(8) 0.0668(4) Uani d . 1 1 . .
    O O3 0.23762(7) 0.90679(16) 0.18789(8) 0.0610(4) Uani d . 1 1 . .
    S S1 0.29541(2) 1.00278(5) 0.36717(3) 0.04955(15) Uani d . 1 1 . .
loop_
    _atom_site_aniso_label
    _atom_site_aniso_U_11
    _atom_site_aniso_U_22
    _atom_site_aniso_U_33
    _atom_site_aniso_U_12
    _atom_site_aniso_U_13
    _atom_site_aniso_U_23
    C1 0.0717(17) 0.137(3) 0.153(3) -0.0412(18) 0.0645(18) -0.059(2)
    C2 0.0541(13) 0.0747(14) 0.0762(14) -0.0185(11) 0.0283(11) -0.0283(12)
    C3 0.0761(16) 0.0759(15) 0.0662(13) -0.0238(13) 0.0269(12) 0.0004(11)
    C4 0.0532(12) 0.0566(11) 0.0588(11) -0.0067(10) 0.0050(9) 0.0084(9)
    C5 0.0362(9) 0.0389(9) 0.0485(9) -0.0027(7) 0.0077(7) -0.0069(7)
    C6 0.0466(11) 0.0569(11) 0.0574(11) 0.0054(9) 0.0092(9) 0.0047(9)
    C7 0.0393(11) 0.0765(15) 0.0769(14) 0.0085(10) 0.0051(10) -0.0123(12)
    C8 0.0348(9) 0.0426(9) 0.0487(9) -0.0014(7) 0.0146(7) -0.0042(7)
    C9 0.0392(9) 0.0472(10) 0.0470(9) -0.0033(8) 0.0082(7) -0.0025(8)
    C10 0.0475(11) 0.0686(13) 0.0538(11) 0.0074(10) 0.0096(9) -0.0021(9)
    C11 0.0531(13) 0.0760(15) 0.0832(16) 0.0162(11) 0.0038(11) -0.0034(12)
    C12 0.0822(18) 0.0794(16) 0.0699(15) 0.0139(14) -0.0134(13) 0.0098(13)
    C13 0.0952(19) 0.0859(17) 0.0519(12) 0.0079(15) 0.0053(12) 0.0054(11)
    C14 0.0642(13) 0.0693(13) 0.0499(11) 0.0030(11) 0.0149(9) -0.0016(9)
    C15 0.0391(9) 0.0359(8) 0.0534(10) -0.0006(7) 0.0097(8) 0.0023(7)
    C16 0.0370(9) 0.0321(8) 0.0520(9) -0.0033(7) 0.0120(7) 0.0029(7)
    C17 0.0485(11) 0.0609(11) 0.0540(11) -0.0055(9) 0.0146(9) 0.0009(9)
    C18 0.0650(14) 0.0648(13) 0.0769(14) -0.0025(11) 0.0398(12) -0.0036(11)
    C19 0.0440(11) 0.0486(11) 0.0983(16) 0.0030(9) 0.0293(11) 0.0086(11)
    C20 0.0384(10) 0.0512(11) 0.0783(14) -0.0009(9) 0.0064(9) 0.0082(10)
    C21 0.0425(10) 0.0461(10) 0.0562(10) -0.0024(8) 0.0109(8) -0.0001(8)
    C22 0.0349(9) 0.0414(9) 0.0485(9) 0.0004(7) 0.0104(7) 0.0013(7)
    C23 0.0390(9) 0.0422(9) 0.0546(10) 0.0013(8) 0.0119(8) 0.0022(8)
    C24 0.0425(10) 0.0457(10) 0.0483(9) -0.0075(8) 0.0147(8) -0.0016(8)
    C25 0.0835(16) 0.0604(13) 0.0554(12) 0.0079(12) 0.0060(11) -0.0002(10)
    C26 0.114(2) 0.0915(19) 0.0479(12) -0.0014(16) 0.0059(13) -0.0045(12)
    C27 0.110(2) 0.0846(18) 0.0618(14) -0.0159(16) 0.0372(14) -0.0192(13)
    C28 0.0861(17) 0.0805(16) 0.0884(17) 0.0104(14) 0.0433(14) -0.0187(13)
    C29 0.0532(12) 0.0716(13) 0.0679(13) 0.0111(11) 0.0192(10) -0.0088(11)
    N1 0.0424(8) 0.0405(8) 0.0512(8) -0.0072(6) 0.0109(6) -0.0030(6)
    N2 0.0346(7) 0.0390(7) 0.0455(7) -0.0026(6) 0.0079(6) -0.0006(6)
    O1 0.0429(8) 0.0440(8) 0.1284(13) 0.0088(6) 0.0087(8) -0.0106(8)
    O2 0.0708(10) 0.0728(9) 0.0662(9) -0.0216(8) 0.0346(7) -0.0267(7)
    O3 0.0617(9) 0.0556(8) 0.0642(8) -0.0102(7) 0.0153(7) 0.0122(7)
    S1 0.0380(3) 0.0413(3) 0.0695(3) -0.00206(19) 0.0156(2) -0.0123(2)
_geom_special_details
;
All e.s.d.'s (except the e.s.d. in the dihedral angle between two l.s. planes)
are estimated using the full covariance matrix. The cell e.s.d.'s are taken
into account individually in the estimation of e.s.d.'s in distances, angles
and torsion angles; correlations between e.s.d.'s in cell parameters are only
used when they are defined by crystal symmetry. An approximate (isotropic)
treatment of cell e.s.d.'s is used for estimating e.s.d.'s involving l.s.
planes.
;
loop_
    _geom_bond_atom_site_label_1
    _geom_bond_atom_site_label_2
    _geom_bond_site_symmetry_2
    _geom_bond_distance
    _geom_bond_publ_flag
    C1 C2 . 1.517(3) ?
    C1 H1A . 0.96 ?
    C1 H1B . 0.96 ?
    C1 H1C . 0.96 ?
    C2 C7 . 1.372(3) ?
    C2 C3 . 1.375(3) ?
    C3 C4 . 1.374(3) ?
    C3 H3 . 0.93 ?
    C4 C5 . 1.375(2) ?
    C4 H4 . 0.93 ?
    C5 C6 . 1.377(2) ?
    C5 S1 . 1.7492(17) ?
    C6 C7 . 1.380(3) ?
    C6 H6 . 0.93 ?
    C7 H7 . 0.93 ?
    C8 N2 . 1.454(2) ?
    C8 N1 . 1.484(2) ?
    C8 C9 . 1.510(2) ?
    C8 H8 . 0.98 ?
    C9 C14 . 1.374(2) ?
    C9 C10 . 1.382(3) ?
    C10 C11 . 1.374(3) ?
    C10 H10 . 0.93 ?
    C11 C12 . 1.375(3) ?
    C11 H11 . 0.93 ?
    C12 C13 . 1.367(4) ?
    C12 H12 . 0.93 ?
    C13 C14 . 1.376(3) ?
    C13 H13 . 0.93 ?
    C14 H14 . 0.93 ?
    C15 N2 . 1.466(2) ?
    C15 C16 . 1.507(2) ?
    C15 H15A . 0.97 ?
    C15 H15B . 0.97 ?
    C16 C17 . 1.384(2) ?
    C16 C21 . 1.388(2) ?
    C17 C18 . 1.383(3) ?
    C17 H17 . 0.93 ?
    C18 C19 . 1.372(3) ?
    C18 H18 . 0.93 ?
    C19 C20 . 1.367(3) ?
    C19 H19 . 0.93 ?
    C20 C21 . 1.373(3) ?
    C20 H20 . 0.93 ?
    C21 H21 . 0.93 ?
    C22 N2 . 1.448(2) ?
    C22 C24 . 1.509(2) ?
    C22 C23 . 1.514(2) ?
    C22 H22 . 0.98 ?
    C23 O3 . 1.199(2) ?
    C23 N1 . 1.393(2) ?
    C24 C29 . 1.370(3) ?
    C24 C25 . 1.376(3) ?
    C25 C26 . 1.387(3) ?
    C25 H25 . 0.93 ?
    C26 C27 . 1.356(4) ?
    C26 H26 . 0.93 ?
    C27 C28 . 1.360(3) ?
    C27 H27 . 0.93 ?
    C28 C29 . 1.379(3) ?
    C28 H28 . 0.93 ?
    C29 H29 . 0.93 ?
    N1 S1 . 1.6719(14) ?
    O1 S1 . 1.4152(14) ?
    O2 S1 . 1.4176(15) ?
loop_
    _geom_angle_atom_site_label_1
    _geom_angle_atom_site_label_2
    _geom_angle_atom_site_label_3
    _geom_angle_site_symmetry_1
    _geom_angle_site_symmetry_3
    _geom_angle
    _geom_angle_publ_flag
    C2 C1 H1A . . 109.5 ?
    C2 C1 H1B . . 109.5 ?
    H1A C1 H1B . . 109.5 ?
    C2 C1 H1C . . 109.5 ?
    H1A C1 H1C . . 109.5 ?
    H1B C1 H1C . . 109.5 ?
    C7 C2 C3 . . 117.91(19) ?
    C7 C2 C1 . . 120.8(2) ?
    C3 C2 C1 . . 121.3(2) ?
    C4 C3 C2 . . 121.8(2) ?
    C4 C3 H3 . . 119.1 ?
    C2 C3 H3 . . 119.1 ?
    C3 C4 C5 . . 119.14(19) ?
    C3 C4 H4 . . 120.4 ?
    C5 C4 H4 . . 120.4 ?
    C4 C5 C6 . . 120.42(17) ?
    C4 C5 S1 . . 119.85(14) ?
    C6 C5 S1 . . 119.54(14) ?
    C5 C6 C7 . . 118.97(19) ?
    C5 C6 H6 . . 120.5 ?
    C7 C6 H6 . . 120.5 ?
    C2 C7 C6 . . 121.7(2) ?
    C2 C7 H7 . . 119.1 ?
    C6 C7 H7 . . 119.1 ?
    N2 C8 N1 . . 100.60(12) ?
    N2 C8 C9 . . 110.56(13) ?
    N1 C8 C9 . . 113.73(13) ?
    N2 C8 H8 . . 110.5 ?
    N1 C8 H8 . . 110.5 ?
    C9 C8 H8 . . 110.5 ?
    C14 C9 C10 . . 119.34(17) ?
    C14 C9 C8 . . 120.91(16) ?
    C10 C9 C8 . . 119.70(15) ?
    C11 C10 C9 . . 120.48(19) ?
    C11 C10 H10 . . 119.8 ?
    C9 C10 H10 . . 119.8 ?
    C10 C11 C12 . . 119.5(2) ?
    C10 C11 H11 . . 120.3 ?
    C12 C11 H11 . . 120.3 ?
    C13 C12 C11 . . 120.4(2) ?
    C13 C12 H12 . . 119.8 ?
    C11 C12 H12 . . 119.8 ?
    C12 C13 C14 . . 120.1(2) ?
    C12 C13 H13 . . 120.0 ?
    C14 C13 H13 . . 120.0 ?
    C9 C14 C13 . . 120.2(2) ?
    C9 C14 H14 . . 119.9 ?
    C13 C14 H14 . . 119.9 ?
    N2 C15 C16 . . 116.69(13) ?
    N2 C15 H15A . . 108.1 ?
    C16 C15 H15A . . 108.1 ?
    N2 C15 H15B . . 108.1 ?
    C16 C15 H15B . . 108.1 ?
    H15A C15 H15B . . 107.3 ?
    C17 C16 C21 . . 117.71(17) ?
    C17 C16 C15 . . 122.02(16) ?
    C21 C16 C15 . . 120.25(15) ?
    C18 C17 C16 . . 120.81(18) ?
    C18 C17 H17 . . 119.6 ?
    C16 C17 H17 . . 119.6 ?
    C19 C18 C17 . . 120.31(19) ?
    C19 C18 H18 . . 119.8 ?
    C17 C18 H18 . . 119.8 ?
    C20 C19 C18 . . 119.51(18) ?
    C20 C19 H19 . . 120.2 ?
    C18 C19 H19 . . 120.2 ?
    C19 C20 C21 . . 120.41(19) ?
    C19 C20 H20 . . 119.8 ?
    C21 C20 H20 . . 119.8 ?
    C20 C21 C16 . . 121.24(18) ?
    C20 C21 H21 . . 119.4 ?
    C16 C21 H21 . . 119.4 ?
    N2 C22 C24 . . 113.86(14) ?
    N2 C22 C23 . . 101.65(13) ?
    C24 C22 C23 . . 114.16(14) ?
    N2 C22 H22 . . 109.0 ?
    C24 C22 H22 . . 109.0 ?
    C23 C22 H22 . . 109.0 ?
    O3 C23 N1 . . 125.08(16) ?
    O3 C23 C22 . . 128.34(16) ?
    N1 C23 C22 . . 106.56(14) ?
    C29 C24 C25 . . 118.58(18) ?
    C29 C24 C22 . . 122.18(16) ?
    C25 C24 C22 . . 119.24(17) ?
    C24 C25 C26 . . 120.2(2) ?
    C24 C25 H25 . . 119.9 ?
    C26 C25 H25 . . 119.9 ?
    C27 C26 C25 . . 120.3(2) ?
    C27 C26 H26 . . 119.8 ?
    C25 C26 H26 . . 119.8 ?
    C26 C27 C28 . . 120.0(2) ?
    C26 C27 H27 . . 120.0 ?
    C28 C27 H27 . . 120.0 ?
    C27 C28 C29 . . 120.1(2) ?
    C27 C28 H28 . . 119.9 ?
    C29 C28 H28 . . 119.9 ?
    C24 C29 C28 . . 120.8(2) ?
    C24 C29 H29 . . 119.6 ?
    C28 C29 H29 . . 119.6 ?
    C23 N1 C8 . . 111.42(13) ?
    C23 N1 S1 . . 122.21(12) ?
    C8 N1 S1 . . 122.10(11) ?
    C22 N2 C8 . . 109.39(12) ?
    C22 N2 C15 . . 117.95(12) ?
    C8 N2 C15 . . 115.24(13) ?
    O1 S1 O2 . . 120.51(10) ?
    O1 S1 N1 . . 107.54(8) ?
    O2 S1 N1 . . 104.82(8) ?
    O1 S1 C5 . . 108.26(9) ?
    O2 S1 C5 . . 108.96(8) ?
    N1 S1 C5 . . 105.81(7) ?
loop_
    _geom_torsion_atom_site_label_1
    _geom_torsion_atom_site_label_2
    _geom_torsion_atom_site_label_3
    _geom_torsion_atom_site_label_4
    _geom_torsion_site_symmetry_1
    _geom_torsion_site_symmetry_2
    _geom_torsion_site_symmetry_3
    _geom_torsion_site_symmetry_4
    _geom_torsion
    _geom_torsion_publ_flag
    C7 C2 C3 C4 . . . . -0.6(3) ?
    C1 C2 C3 C4 . . . . 179.1(2) ?
    C2 C3 C4 C5 . . . . 0.3(3) ?
    C3 C4 C5 C6 . . . . -0.3(3) ?
    C3 C4 C5 S1 . . . . 174.68(16) ?
    C4 C5 C6 C7 . . . . 0.5(3) ?
    S1 C5 C6 C7 . . . . -174.51(15) ?
    C3 C2 C7 C6 . . . . 0.8(3) ?
    C1 C2 C7 C6 . . . . -178.9(2) ?
    C5 C6 C7 C2 . . . . -0.7(3) ?
    N2 C8 C9 C14 . . . . -126.54(18) ?
    N1 C8 C9 C14 . . . . 121.16(18) ?
    N2 C8 C9 C10 . . . . 51.0(2) ?
    N1 C8 C9 C10 . . . . -61.3(2) ?
    C14 C9 C10 C11 . . . . -1.6(3) ?
    C8 C9 C10 C11 . . . . -179.11(19) ?
    C9 C10 C11 C12 . . . . 0.3(3) ?
    C10 C11 C12 C13 . . . . 1.3(4) ?
    C11 C12 C13 C14 . . . . -1.7(4) ?
    C10 C9 C14 C13 . . . . 1.2(3) ?
    C8 C9 C14 C13 . . . . 178.72(19) ?
    C12 C13 C14 C9 . . . . 0.4(4) ?
    N2 C15 C16 C17 . . . . -92.39(19) ?
    N2 C15 C16 C21 . . . . 89.38(19) ?
    C21 C16 C17 C18 . . . . -0.4(3) ?
    C15 C16 C17 C18 . . . . -178.65(17) ?
    C16 C17 C18 C19 . . . . 0.5(3) ?
    C17 C18 C19 C20 . . . . -0.6(3) ?
    C18 C19 C20 C21 . . . . 0.6(3) ?
    C19 C20 C21 C16 . . . . -0.5(3) ?
    C17 C16 C21 C20 . . . . 0.4(3) ?
    C15 C16 C21 C20 . . . . 178.67(16) ?
    N2 C22 C23 O3 . . . . 160.73(18) ?
    C24 C22 C23 O3 . . . . 37.7(2) ?
    N2 C22 C23 N1 . . . . -20.73(16) ?
    C24 C22 C23 N1 . . . . -143.77(15) ?
    N2 C22 C24 C29 . . . . -27.6(2) ?
    C23 C22 C24 C29 . . . . 88.6(2) ?
    N2 C22 C24 C25 . . . . 152.48(17) ?
    C23 C22 C24 C25 . . . . -91.4(2) ?
    C29 C24 C25 C26 . . . . -0.4(3) ?
    C22 C24 C25 C26 . . . . 179.6(2) ?
    C24 C25 C26 C27 . . . . 0.0(4) ?
    C25 C26 C27 C28 . . . . 0.3(4) ?
    C26 C27 C28 C29 . . . . -0.1(4) ?
    C25 C24 C29 C28 . . . . 0.5(3) ?
    C22 C24 C29 C28 . . . . -179.43(19) ?
    C27 C28 C29 C24 . . . . -0.3(4) ?
    O3 C23 N1 C8 . . . . -178.77(16) ?
    C22 C23 N1 C8 . . . . 2.63(18) ?
    O3 C23 N1 S1 . . . . 24.0(2) ?
    C22 C23 N1 S1 . . . . -154.56(11) ?
    N2 C8 N1 C23 . . . . 16.44(17) ?
    C9 C8 N1 C23 . . . . 134.65(15) ?
    N2 C8 N1 S1 . . . . 173.67(10) ?
    C9 C8 N1 S1 . . . . -68.13(17) ?
    C24 C22 N2 C8 . . . . 155.71(13) ?
    C23 C22 N2 C8 . . . . 32.47(16) ?
    C24 C22 N2 C15 . . . . -69.98(18) ?
    C23 C22 N2 C15 . . . . 166.78(13) ?
    N1 C8 N2 C22 . . . . -30.57(15) ?
    C9 C8 N2 C22 . . . . -151.07(13) ?
    N1 C8 N2 C15 . . . . -166.24(13) ?
    C9 C8 N2 C15 . . . . 73.27(17) ?
    C16 C15 N2 C22 . . . . -56.7(2) ?
    C16 C15 N2 C8 . . . . 75.00(18) ?
    C23 N1 S1 O1 . . . . 37.22(16) ?
    C8 N1 S1 O1 . . . . -117.56(14) ?
    C23 N1 S1 O2 . . . . 166.60(13) ?
    C8 N1 S1 O2 . . . . 11.81(15) ?
    C23 N1 S1 C5 . . . . -78.31(15) ?
    C8 N1 S1 C5 . . . . 126.91(13) ?
    C4 C5 S1 O1 . . . . -15.47(17) ?
    C6 C5 S1 O1 . . . . 159.54(14) ?
    C4 C5 S1 O2 . . . . -148.21(15) ?
    C6 C5 S1 O2 . . . . 26.80(17) ?
    C4 C5 S1 N1 . . . . 99.56(15) ?
    C6 C5 S1 N1 . . . . -85.43(15) ?
