# Supplementary material for: 1-Benzyl-2,5-diphenyl-3-tosylimidazol­idin-4-one
Source: Acta Crystallogr Sect E Struct Rep Online. 2011 Aug 17;67(Pt 9):o2359. doi: 10.1107/S1600536811032284 (PMC3200849; doi:10.1107/S1600536811032284)
Supplement: Supplementary file 2 [file e-67-o2359-Isup2.hkl]

#
# h,k,l, Fc-squared, Fo-squared, sigma(Fo-squared) and status flag
#
data_I
_shelx_title ' MKUC10 in P2(1)/c'
_shelx_refln_list_code          4
_shelx_F_calc_maximum      299.73
_exptl_crystal_F_000      1016.00
_reflns_d_resolution_high  0.8105
 
loop_
 _symmetry_equiv_pos_as_xyz
 'x, y, z'
 '-x, y+1/2, -z+1/2'
 '-x, -y, -z'
 'x, -y-1/2, z-1/2'
 
_cell_length_a    18.6024
_cell_length_b     8.0489
_cell_length_c    17.0860
_cell_angle_alpha  90.000
_cell_angle_beta  106.426
_cell_angle_gamma  90.000
 
_shelx_F_squared_multiplier     1.000
 
loop_
 _refln_index_h
 _refln_index_k
 _refln_index_l
 _refln_F_squared_calc
 _refln_F_squared_meas
 _refln_F_squared_sigma
 _refln_observed_status
   1   0   0        0.43       -0.09      0.09 o
   2   0   0    14092.12     9101.82    195.70 o
   3   0   0       17.60       16.67      1.94 o
   4   0   0     2034.04     2252.14     34.38 o
   5   0   0       99.62      136.81      3.60 o
   6   0   0     2171.41     2406.23     42.95 o
   7   0   0       13.63        7.63      1.65 o
   8   0   0       95.24       75.67      3.84 o
   9   0   0     1266.95     1359.51     33.37 o
  10   0   0      854.73      871.34     22.28 o
  11   0   0      115.68      133.36      5.73 o
  12   0   0       74.25       75.92      6.49 o
  13   0   0     2973.18     2771.71     91.04 o
  14   0   0      312.13      371.11     15.75 o
  15   0   0       45.16       51.19      5.93 o
  16   0   0        5.86        6.71      6.30 o
  17   0   0      917.85      843.48     37.91 o
  18   0   0        2.62        8.97      8.00 o
  19   0   0      178.11      179.67     17.46 o
  20   0   0      406.04      336.07     24.09 o
  21   0   0        1.41       -5.33      7.76 o
  22   0   0      512.89      537.89     33.06 o
   1   1   0     6110.89     5844.84     54.68 o
   2   1   0      300.96      289.42      3.54 o
   3   1   0     5849.79     5712.18     59.99 o
   4   1   0      201.54      208.01      3.25 o
   5   1   0      141.92      132.47      3.08 o
   6   1   0      231.21      232.05      4.44 o
   7   1   0      122.89      145.31      3.90 o
   8   1   0      113.32      100.38      3.67 o
   9   1   0       99.08      116.53      3.68 o
  10   1   0       45.62       44.29      2.22 o
  11   1   0        8.66        7.18      1.60 o
  12   1   0        9.57       12.69      2.10 o
  13   1   0        4.30        0.09      1.76 o
  14   1   0       74.10       71.76      3.68 o
  15   1   0        8.28       13.45      3.77 o
  16   1   0      495.89      492.23     52.13 o
  17   1   0       55.23       76.35     26.95 o
  18   1   0        9.85        8.36      9.29 o
  19   1   0       34.75       28.78      6.88 o
  20   1   0        0.52       11.40      6.18 o
  21   1   0       18.72       21.22      7.11 o
   0   2   0    89839.73    78072.26   1153.70 o
   1   2   0      274.42      266.30      2.85 o
   2   2   0     1511.34     1665.71     14.13 o
   3   2   0     8692.03     8484.14     83.10 o
   4   2   0     1564.41     1617.59     16.01 o
   5   2   0     2858.98     2751.58     28.28 o
   6   2   0      983.59      963.81     12.41 o
   7   2   0      189.83      143.27      3.54 o
   8   2   0     1745.38     1646.83     20.38 o
   9   2   0     1257.48     1294.22     17.68 o
  10   2   0     2023.26     1969.16     28.42 o
  11   2   0       17.66       24.12      4.70 o
  12   2   0      468.97      424.76      9.91 o
  13   2   0      560.65      546.36     12.16 o
  14   2   0      877.77      828.46     20.29 o
  15   2   0        2.24       -2.52      2.52 o
  16   2   0        3.34        3.89      4.40 o
  17   2   0      253.05      238.67     21.14 o
  18   2   0       28.88       28.31      6.50 o
  19   2   0       73.30       79.68      9.16 o
  20   2   0      297.94      276.52     15.65 o
  21   2   0        8.47       13.00      7.03 o
   1   3   0      166.90      175.35      2.46 o
   2   3   0      389.07      373.75      5.33 o
   3   3   0      727.35      675.34      7.38 o
   4   3   0      736.45      681.29      9.24 o
   5   3   0       30.85       30.58      2.01 o
   6   3   0     1475.92     1534.20     18.68 o
   7   3   0      806.97      837.66     11.17 o
   8   3   0      516.56      516.39      8.44 o
   9   3   0      190.23      228.69      4.67 o
  10   3   0        4.67        7.08      1.75 o
  11   3   0       42.46       36.74      2.63 o
  12   3   0      364.66      367.02      8.11 o
  13   3   0       21.50       19.99      3.51 o
  14   3   0        8.01        4.57      3.91 o
  15   3   0       24.58       25.32      4.82 o
  16   3   0      234.58      256.54     11.14 o
  17   3   0        0.64        0.38     11.07 o
  18   3   0        3.09       -0.30      4.90 o
  19   3   0       14.10        2.08      5.47 o
  20   3   0        8.95       12.90      6.87 o
   0   4   0      105.12      127.83      3.10 o
   1   4   0      221.64      230.05      3.19 o
   2   4   0      308.74      358.14      4.97 o
   3   4   0     3714.56     3789.02     36.28 o
   4   4   0      323.43      351.58      5.41 o
   5   4   0     1840.33     1852.34     22.17 o
   6   4   0      967.24      912.41     12.27 o
   7   4   0        8.57        5.80      1.51 o
   8   4   0      746.98      706.08     10.19 o
   9   4   0       26.00       26.71      2.26 o
  10   4   0      483.79      509.30     11.84 o
  11   4   0        0.13        1.39      2.47 o
  12   4   0      285.16      289.80     12.81 o
  13   4   0       51.24       45.67      4.32 o
  14   4   0      551.81      527.56     15.96 o
  15   4   0      118.69       93.49      7.17 o
  16   4   0        8.52       11.07      4.23 o
  17   4   0       65.58       63.52      8.21 o
  18   4   0        1.34        7.90      9.98 o
  19   4   0       21.15       20.27      6.87 o
  20   4   0        1.23       -1.95      5.51 o
   1   5   0       56.26       53.27      1.80 o
   2   5   0       35.44       29.72      1.72 o
   3   5   0        2.86        5.49      2.31 o
   4   5   0       14.32       11.54      1.81 o
   5   5   0       19.08       23.54      2.23 o
   6   5   0        3.10        6.06      1.53 o
   7   5   0      400.96      374.27      9.80 o
   8   5   0      621.09      645.92     10.57 o
   9   5   0       11.27       10.99      3.06 o
  10   5   0        2.23        7.24      4.14 o
  11   5   0       14.34       14.19      3.00 o
  12   5   0      119.90      128.24      7.93 o
  13   5   0        0.00       -0.55      3.50 o
  14   5   0        8.65       19.47      4.66 o
  15   5   0       95.82       93.54      7.36 o
  16   5   0       18.65       28.26      5.43 o
  17   5   0       19.54       23.65      6.65 o
  18   5   0        7.75       10.53     10.75 o
  19   5   0        8.46       15.36      6.38 o
   0   6   0      371.94      363.94      7.58 o
   1   6   0      107.80      111.82      3.21 o
   2   6   0      489.34      499.96      8.21 o
   3   6   0      831.87      810.80     11.00 o
   4   6   0      200.07      199.07      6.35 o
   5   6   0      532.97      527.29      9.76 o
   6   6   0        0.94        1.66      2.15 o
   7   6   0      150.45      147.94      4.65 o
   8   6   0        3.48        0.77      2.54 o
   9   6   0        1.57       -1.42      2.26 o
  10   6   0       30.61       30.12      3.39 o
  11   6   0       56.62       47.84      5.61 o
  12   6   0       20.83       20.31      4.62 o
  13   6   0       57.39       44.08      5.92 o
  14   6   0       11.89       12.62      6.76 o
  15   6   0      137.19      149.75      9.28 o
  16   6   0        0.40        5.88      5.50 o
  17   6   0       53.87       67.87      8.88 o
   1   7   0       32.07       25.43      2.52 o
   2   7   0       28.35       26.85      2.41 o
   3   7   0        4.83        5.09      2.48 o
   4   7   0       12.93       10.82      2.83 o
   5   7   0       31.76       26.08      3.53 o
   6   7   0       81.15       86.74      5.40 o
   7   7   0        2.06       -3.22      3.22 o
   8   7   0      111.50       98.65      7.78 o
   9   7   0       44.91       47.32      6.00 o
  10   7   0        8.55        2.77      4.21 o
  11   7   0      242.94      235.32     11.05 o
  12   7   0        3.57        4.50      4.38 o
  13   7   0       40.53       53.40      8.66 o
  14   7   0       24.18       34.11      5.99 o
  15   7   0        9.65        1.05      4.68 o
   0   8   0       39.43       26.74      4.87 o
   1   8   0       12.46        4.24      2.54 o
   2   8   0        7.04        6.57      2.27 o
   3   8   0      712.32      693.53     16.30 o
   4   8   0       11.45        7.81      5.82 o
   5   8   0      481.50      511.99     23.28 o
   6   8   0        0.90       -0.76      5.11 o
   7   8   0      173.36      178.16     12.14 o
   8   8   0        0.55       -4.50      4.50 o
   9   8   0       20.59       26.59      6.84 o
  10   8   0      284.40      297.87     15.49 o
  11   8   0       37.64       48.84      8.07 o
  12   8   0       53.17       62.31      8.54 o
  13   8   0       21.99       12.53      7.36 o
   1   9   0      245.14      236.77      9.00 o
   2   9   0        1.05       -3.30      3.47 o
   3   9   0      125.12      127.14      8.17 o
   4   9   0      161.00      153.09      8.92 o
   5   9   0       34.43       38.58      5.93 o
   6   9   0       17.35       21.06      8.77 o
   7   9   0       14.22       14.68      6.48 o
   8   9   0        2.11        2.71      8.97 o
   9   9   0       24.81       29.82      7.47 o
 -22   1   1       61.43       67.02      9.62 o
 -21   1   1        1.19        2.11      5.57 o
 -20   1   1      130.96      159.16     11.79 o
 -19   1   1       79.19       86.40      8.93 o
 -18   1   1      196.41      185.24     11.37 o
 -17   1   1       74.22       76.76      7.65 o
 -16   1   1      434.32      382.04     15.29 o
 -15   1   1        5.06        4.24      3.08 o
 -14   1   1     1433.34     1367.37     23.72 o
 -13   1   1      994.49      917.70     16.86 o
 -12   1   1      238.65      236.09      6.04 o
 -11   1   1       12.03       13.60      1.96 o
 -10   1   1      687.22      661.30     11.36 o
  -9   1   1        3.52        2.60      1.13 o
  -8   1   1      245.56      176.45      4.16 o
  -7   1   1     7586.64     7983.36     97.19 o
  -6   1   1     2783.05     2817.85     32.51 o
  -5   1   1    19057.88    18949.19    198.99 o
  -4   1   1     4297.46     4313.63     44.53 o
  -3   1   1     2139.41     2125.13     23.35 o
  -2   1   1     5707.17     5638.74     66.11 o
  -1   1   1     1849.45     1836.24     18.64 o
   0   1   1     2049.40     2001.13     19.46 o
   1   1   1        0.11       -0.40      0.40 o
   2   1   1    19413.37    18737.35    151.28 o
   3   1   1    16332.10    16308.07    163.17 o
   4   1   1     9887.67     9584.98     84.46 o
   5   1   1       24.35       29.11      1.09 o
   6   1   1      148.06      157.85      3.65 o
   7   1   1      189.45      261.50      5.63 o
   8   1   1       62.90       77.74      2.53 o
   9   1   1        0.14        0.72      1.11 o
  10   1   1      937.72      926.54     13.06 o
  11   1   1       10.04       16.56      1.91 o
  12   1   1     1244.21     1249.02     33.05 o
  13   1   1       35.24       46.33      3.39 o
  14   1   1      158.70      140.99      5.58 o
  15   1   1     2131.95     2072.61     42.14 o
  16   1   1       10.20       22.79      6.87 o
  17   1   1       75.05       87.05      8.87 o
  18   1   1      106.73      105.32     14.43 o
  19   1   1        0.28       -2.19      4.97 o
  20   1   1       19.55       15.42      7.04 o
  21   1   1       11.66        8.91      6.61 o
 -21   2   1        4.20        2.56      9.29 o
 -20   2   1       59.72       57.40      8.31 o
 -19   2   1       35.26       22.16      7.11 o
 -18   2   1       39.59       39.11      6.97 o
 -17   2   1      237.83      219.88     16.45 o
 -16   2   1       12.68       10.21      4.29 o
 -15   2   1      167.05      175.15      8.32 o
 -14   2   1      120.17      102.21     11.46 o
 -13   2   1      156.52      172.60      5.21 o
 -12   2   1       10.25       10.29      1.87 o
 -11   2   1      409.17      429.39      8.32 o
 -10   2   1       37.23       30.43      1.89 o
  -9   2   1     1150.84     1277.44     15.37 o
  -8   2   1      717.98      748.17     10.31 o
  -7   2   1        0.44        0.29      1.19 o
  -6   2   1      424.23      417.65      6.22 o
  -5   2   1      155.23      159.69      2.68 o
  -4   2   1      856.00      789.68      8.91 o
  -3   2   1     8241.31     8215.06     81.40 o
  -2   2   1     5399.20     5012.12     44.65 o
  -1   2   1     3245.62     3322.07     29.74 o
   0   2   1    12873.04    12864.16    108.65 o
   1   2   1     1873.26     1920.81     16.26 o
   2   2   1     3424.86     3512.94     29.00 o
   3   2   1    11737.89    11497.73     96.51 o
   4   2   1     1971.48     1997.70     19.52 o
   5   2   1       12.02        8.33      1.05 o
   6   2   1      165.27      178.04      3.71 o
   7   2   1      177.71      175.42      3.84 o
   8   2   1        1.29       -0.17      0.99 o
   9   2   1     1493.55     1550.92     19.28 o
  10   2   1      274.96      289.54      6.60 o
  11   2   1       75.29       73.60      2.81 o
  12   2   1       48.89       55.06      2.87 o
  13   2   1      812.41      770.46     12.59 o
  14   2   1      128.67      127.38      5.71 o
  15   2   1       27.33       30.44      3.61 o
  16   2   1      128.61      123.00      9.70 o
  17   2   1       87.62       96.95      9.27 o
  18   2   1        0.10        5.49      5.31 o
  19   2   1        5.60        2.97      5.34 o
  20   2   1       72.08       69.29     13.01 o
  21   2   1        3.12       -1.92      5.87 o
 -21   3   1       28.04       24.23     18.47 o
 -20   3   1       78.28       74.77     16.69 o
 -19   3   1       19.26       19.78      8.69 o
 -18   3   1       27.77       35.83      6.60 o
 -17   3   1      287.79      275.59     13.67 o
 -16   3   1      756.10      678.57     22.66 o
 -15   3   1      476.91      465.40     14.44 o
 -14   3   1       21.68       19.52      3.52 o
 -13   3   1     2010.22     1943.11     37.87 o
 -12   3   1      886.43      857.08     17.37 o
 -11   3   1      980.90      950.96     18.04 o
 -10   3   1     1938.48     1933.91     35.29 o
  -9   3   1     1883.20     1930.98     28.32 o
  -8   3   1     2381.49     2288.39     32.71 o
  -7   3   1      152.29      126.91      3.14 o
  -6   3   1     1423.10     1380.04     16.74 o
  -5   3   1        0.89        9.73      0.86 o
  -4   3   1      817.47      874.23      9.32 o
  -3   3   1      942.48      900.02      9.95 o
  -2   3   1        2.69        1.12      0.74 o
  -1   3   1      203.07      171.93      2.60 o
   0   3   1      294.20      289.73      3.76 o
   1   3   1      392.29      515.17      6.36 o
   2   3   1     1339.22     1354.46     13.10 o
   3   3   1      231.40      270.94      4.05 o
   4   3   1     3625.81     3285.60     35.22 o
   5   3   1     8546.72     8971.63     99.42 o
   6   3   1      207.85      166.06      4.12 o
   7   3   1     2769.55     2763.95     32.17 o
   8   3   1      161.30      180.20      4.20 o
   9   3   1     2728.10     2663.01     34.10 o
  10   3   1     1191.56     1143.78     18.35 o
  11   3   1      456.80      436.28      9.21 o
  12   3   1      912.13      894.19     15.62 o
  13   3   1        0.68        2.76      4.34 o
  14   3   1      373.68      374.66     12.88 o
  15   3   1      724.92      683.14     18.92 o
  16   3   1      474.69      467.15     15.42 o
  17   3   1        2.02        6.75      5.36 o
  18   3   1       43.09       42.37      7.55 o
  19   3   1       83.67       89.22      9.99 o
  20   3   1       39.74       31.68      7.91 o
 -20   4   1        3.82       -5.14      5.14 o
 -19   4   1       23.48       21.58      6.72 o
 -18   4   1        1.62       -4.09      8.53 o
 -17   4   1       60.92       67.36      7.92 o
 -16   4   1        4.65        8.51      4.37 o
 -15   4   1      292.10      296.30     11.40 o
 -14   4   1       28.83       26.39      5.57 o
 -13   4   1      312.75      315.16     12.35 o
 -12   4   1        7.39        5.83      2.85 o
 -11   4   1       35.67       36.85      3.74 o
 -10   4   1        0.53       -0.88      2.17 o
  -9   4   1      195.36      205.01      6.28 o
  -8   4   1      235.49      219.98      5.06 o
  -7   4   1      247.92      252.84      4.68 o
  -6   4   1        5.72        7.90      1.17 o
  -5   4   1       27.82       30.86      1.69 o
  -4   4   1      707.20      723.65      9.23 o
  -3   4   1        0.01       -0.06      0.86 o
  -2   4   1      350.38      302.38      4.39 o
  -1   4   1      244.69      242.70      3.56 o
   0   4   1      379.49      458.23      8.07 o
   1   4   1      596.18      589.69      8.27 o
   2   4   1       37.73       43.88      1.94 o
   3   4   1     2129.16     2164.88     21.45 o
   4   4   1      452.90      435.46      5.29 o
   5   4   1        2.15        4.14      1.18 o
   6   4   1      342.70      419.52      6.07 o
   7   4   1      541.07      530.94      8.16 o
   8   4   1        0.35        0.70      1.54 o
   9   4   1      744.51      757.22     13.22 o
  10   4   1      474.38      473.16      9.63 o
  11   4   1       20.37       18.31      2.31 o
  12   4   1      178.63      156.58      8.03 o
  13   4   1       59.10       63.56      6.08 o
  14   4   1      117.07      125.29      7.95 o
  15   4   1      150.83      159.96      9.64 o
  16   4   1       50.26       41.78      5.99 o
  17   4   1        0.17        6.02      5.25 o
  18   4   1        3.21        2.80      5.46 o
  19   4   1       17.89        7.94      6.13 o
 -19   5   1       28.82       32.00      7.25 o
 -18   5   1        4.40       10.27      6.83 o
 -17   5   1      185.40      197.27     12.45 o
 -16   5   1      137.01      130.36      9.94 o
 -15   5   1       67.45       60.02      6.18 o
 -14   5   1       74.28       69.44      6.29 o
 -13   5   1      720.64      708.68     19.10 o
 -12   5   1      535.11      512.66     15.26 o
 -11   5   1      598.39      578.75     13.51 o
 -10   5   1     1425.94     1403.83     37.66 o
  -9   5   1        2.47        4.80      2.00 o
  -8   5   1      928.53      918.48     14.12 o
  -7   5   1      279.27      247.49      5.70 o
  -6   5   1      723.47      744.32     10.56 o
  -5   5   1       96.12       84.04      3.31 o
  -4   5   1      601.82      649.03      9.56 o
  -3   5   1     2998.66     3122.28     36.47 o
  -2   5   1       29.16       27.54      1.62 o
  -1   5   1      719.41      801.78      8.63 o
   0   5   1      810.16      801.88      8.65 o
   1   5   1      161.49      158.99      3.52 o
   2   5   1     1512.87     1522.12     17.32 o
   3   5   1       87.34       94.10      3.85 o
   4   5   1      662.22      599.63      9.52 o
   5   5   1     1543.54     1496.89     21.10 o
   6   5   1      655.72      638.65      8.61 o
   7   5   1     1332.85     1261.63     16.27 o
   8   5   1        1.48        2.92      1.41 o
   9   5   1     1523.50     1493.37     26.41 o
  10   5   1      515.19      564.38     13.01 o
  11   5   1      982.71      914.51     34.72 o
  12   5   1      251.64      248.46     16.50 o
  13   5   1       60.90       63.40      6.39 o
  14   5   1       11.71        1.93      6.19 o
  15   5   1       60.38       56.63      6.51 o
  16   5   1       11.54        9.68      5.68 o
  17   5   1        2.48       -0.62      5.23 o
  18   5   1       83.41       91.50     10.17 o
 -17   6   1       57.19       52.97     13.21 o
 -16   6   1        2.36        5.88      5.41 o
 -15   6   1        0.96        2.12      4.25 o
 -14   6   1       11.39        9.55      4.23 o
 -13   6   1       17.05       18.24      4.65 o
 -12   6   1        0.15       -3.31      3.31 o
 -11   6   1        8.04        0.74      2.73 o
 -10   6   1        4.31        4.75      2.58 o
  -9   6   1        4.08        3.46      2.48 o
  -8   6   1      628.29      620.81     11.84 o
  -7   6   1       89.72      101.32      3.32 o
  -6   6   1      364.75      357.22      8.27 o
  -5   6   1        0.18       -0.17      1.59 o
  -4   6   1        4.40        5.24      1.58 o
  -3   6   1      204.67      204.91      4.65 o
  -2   6   1      112.86      102.23      2.92 o
  -1   6   1       10.88        9.84      1.37 o
   0   6   1      116.10      134.72      4.13 o
   1   6   1      401.07      407.71      6.18 o
   2   6   1        9.73        6.97      1.84 o
   3   6   1        0.11       -1.50      1.50 o
   4   6   1      108.65      113.46      4.48 o
   5   6   1       10.07        8.63      2.23 o
   6   6   1      208.61      209.28      6.65 o
   7   6   1       62.79       62.71      5.83 o
   8   6   1       28.19       22.63      3.10 o
   9   6   1      146.71      148.88      6.78 o
  10   6   1        1.55       -3.12      3.12 o
  11   6   1        8.02        6.48      3.85 o
  12   6   1       26.26       23.90      5.08 o
  13   6   1        5.37        0.11      4.35 o
  14   6   1       20.42       23.77      7.20 o
  15   6   1       15.14        5.59      4.63 o
  16   6   1       14.47       14.58      6.64 o
  17   6   1       32.81       27.71     12.65 o
 -15   7   1        0.83       10.03      4.73 o
 -14   7   1        9.36       -0.48      4.13 o
 -13   7   1       67.96       96.39      7.73 o
 -12   7   1       16.49       22.41      5.11 o
 -11   7   1      323.97      353.79     15.84 o
 -10   7   1      439.64      421.60     26.25 o
  -9   7   1       26.42       26.98      8.34 o
  -8   7   1      104.71       96.60      7.13 o
  -7   7   1       30.67       39.22      6.58 o
  -6   7   1       17.81       12.01      3.64 o
  -5   7   1        1.68       -2.27      2.27 o
  -4   7   1      146.20      123.29      6.73 o
  -3   7   1      658.20      653.95     13.00 o
  -2   7   1       22.96       20.70      2.48 o
  -1   7   1      698.71      684.17     11.02 o
   0   7   1      468.30      468.33      8.73 o
   1   7   1      469.30      435.58      7.88 o
   2   7   1      602.74      591.95      9.68 o
   3   7   1       64.17       58.25      4.56 o
   4   7   1        6.00        6.48      2.92 o
   5   7   1       63.70       57.90      5.42 o
   6   7   1      305.20      303.78     11.82 o
   7   7   1       92.62      109.77      7.59 o
   8   7   1       77.38       80.61      7.08 o
   9   7   1       91.88      106.40      8.03 o
  10   7   1       34.94       36.93      6.42 o
  11   7   1       60.59       68.80      7.22 o
  12   7   1      176.33      187.02     10.35 o
  13   7   1        4.65       -0.33      4.21 o
  14   7   1       10.39        7.62      4.77 o
  15   7   1       46.35       46.51     10.56 o
 -13   8   1       11.26       19.85      6.20 o
 -12   8   1        0.02       -1.86      6.47 o
 -11   8   1        2.56       -1.02      5.03 o
 -10   8   1       81.03       91.10      9.20 o
  -9   8   1        6.87        8.80      5.86 o
  -8   8   1        5.92        0.45      6.79 o
  -7   8   1        0.12       -2.53      4.84 o
  -6   8   1       12.78       13.76      7.92 o
  -5   8   1        0.06       -2.71      4.91 o
  -4   8   1        0.05       -2.27      3.41 o
  -3   8   1      186.63      176.52      7.85 o
  -2   8   1        0.44       -3.50      3.50 o
  -1   8   1       36.64       32.66      3.26 o
   0   8   1        3.07       -2.54      2.54 o
   1   8   1        0.06       -2.35      2.35 o
   2   8   1        1.32        3.46      3.02 o
   3   8   1        0.06        0.97      4.04 o
   4   8   1        3.59        3.78      5.55 o
   5   8   1        4.13        8.25      5.79 o
   6   8   1      165.52      174.73     12.85 o
   7   8   1        0.01        4.09      5.08 o
   8   8   1       34.32       27.12      6.93 o
   9   8   1       26.06       40.55      7.47 o
  10   8   1        1.01       -5.39      5.50 o
  11   8   1       10.33       21.62      6.81 o
  12   8   1        4.36        1.81      5.49 o
  -9   9   1        0.06       -4.45      4.82 o
  -8   9   1       52.88       69.38      9.19 o
  -7   9   1        0.01        2.52     11.72 o
  -6   9   1       14.61       16.29      6.75 o
  -5   9   1       22.12       25.92      5.41 o
  -4   9   1        7.32        0.01      3.86 o
  -3   9   1       61.84       56.50      5.60 o
  -2   9   1        3.13        6.33      3.80 o
  -1   9   1      107.01      119.66      6.18 o
   0   9   1        6.08       -0.65      2.49 o
   1   9   1       49.74       48.69      3.73 o
   2   9   1       13.93        7.40      4.36 o
   3   9   1        9.00        7.72      4.81 o
   4   9   1       23.34       17.53      5.13 o
   5   9   1      109.19       95.84     10.31 o
   6   9   1       22.31       27.23     10.22 o
   7   9   1       73.17       91.09     10.24 o
   8   9   1       61.50       76.27      9.77 o
 -22   0   2        0.36        2.75      8.65 o
 -21   0   2      145.42      145.16     16.08 o
 -20   0   2      390.09      374.94     24.25 o
 -19   0   2      250.83      262.68     19.32 o
 -18   0   2      474.64      487.61     26.43 o
 -17   0   2       22.77       25.14      7.36 o
 -16   0   2       10.10        4.20      5.25 o
 -15   0   2        9.00        9.24      2.93 o
 -14   0   2      319.61      301.50      9.41 o
 -13   0   2      268.46      227.50      7.67 o
 -12   0   2       99.65      129.98      5.58 o
 -11   0   2        1.08        2.39      2.45 o
 -10   0   2     3452.44     3701.90     65.78 o
  -9   0   2     2295.94     2487.23     54.89 o
  -8   0   2     7202.74     7213.00    152.34 o
  -7   0   2     4672.84     4995.61    106.07 o
  -6   0   2     8623.18     8793.95    150.63 o
  -5   0   2    16469.74    16735.81    287.97 o
  -4   0   2    36182.30    35400.93    609.79 o
  -3   0   2    17582.13    17456.94    303.83 o
  -2   0   2     8168.27     8503.02    148.84 o
  -1   0   2    22297.45    18523.31    276.24 o
   0   0   2     8357.16     7112.98    212.20 o
   1   0   2     2721.98     2836.74     27.89 o
   2   0   2     7876.63     7939.76     82.80 o
   3   0   2       72.57       75.39      2.20 o
   4   0   2      103.44       86.48      2.51 o
   5   0   2     2313.01     2500.51     34.10 o
   6   0   2      710.83      738.97     13.25 o
   7   0   2     2335.02     2530.27     39.48 o
   8   0   2      363.62      348.32      8.07 o
   9   0   2       99.16       80.76      4.88 o
  10   0   2      374.09      427.20     18.70 o
  11   0   2       20.19       21.75      3.15 o
  12   0   2      380.41      331.57     10.48 o
  13   0   2     3624.27     3590.80    112.08 o
  14   0   2      855.76      848.47     25.12 o
  15   0   2      577.99      578.78     29.74 o
  16   0   2      189.17      196.81     17.30 o
  17   0   2       42.91       40.49     10.10 o
  18   0   2      137.49      110.16     14.55 o
  19   0   2      347.57      310.61     23.76 o
  20   0   2       36.77       39.36     11.96 o
  21   0   2      111.66      120.02     17.13 o
 -22   1   2       26.41       30.93      7.83 o
 -21   1   2       16.24        9.73      6.28 o
 -20   1   2        8.95       15.29     10.02 o
 -19   1   2       26.81       29.89      6.42 o
 -18   1   2        5.05       12.47      7.23 o
 -17   1   2        0.47       -6.63      6.63 o
 -16   1   2       80.92       90.59      7.50 o
 -15   1   2        0.02        0.95      4.22 o
 -14   1   2      373.83      378.83      8.38 o
 -13   1   2      464.01      453.10      9.12 o
 -12   1   2       69.96       71.93      3.25 o
 -11   1   2      115.67      106.92      3.36 o
 -10   1   2        2.89        0.76      1.55 o
  -9   1   2      167.38      203.19      4.30 o
  -8   1   2     1414.40     1433.39     18.90 o
  -7   1   2      153.63      147.67      2.64 o
  -6   1   2     2259.38     2279.77     28.86 o
  -5   1   2      724.99      696.08     12.18 o
  -4   1   2    19428.91    18998.60    259.73 o
  -3   1   2     3958.56     3910.87     47.75 o
  -2   1   2     2282.05     2186.67     22.47 o
  -1   1   2        1.16       -0.33      0.33 o
   0   1   2      706.82      682.10      5.65 o
   1   1   2     3062.36     2882.74     22.04 o
   2   1   2      518.13      517.50      4.41 o
   3   1   2      462.97      423.27      4.33 o
   4   1   2      504.86      519.32      5.23 o
   5   1   2        1.73        2.44      0.73 o
   6   1   2     1242.60     1282.18     14.06 o
   7   1   2      339.69      349.09      5.15 o
   8   1   2      345.54      364.45      5.93 o
   9   1   2      163.74      169.44      3.95 o
  10   1   2      388.97      359.24      6.72 o
  11   1   2        4.67        7.24      1.89 o
  12   1   2      111.46      100.82      4.48 o
  13   1   2       57.37       52.79      4.32 o
  14   1   2      150.45      154.12      7.67 o
  15   1   2      139.23      147.20      8.04 o
  16   1   2        3.56        7.31      4.96 o
  17   1   2       13.38       17.09      4.51 o
  18   1   2        4.98        2.10      3.85 o
  19   1   2        2.72       -5.25      5.25 o
  20   1   2        6.20        0.57      5.90 o
  21   1   2       21.43       11.75      7.31 o
 -22   2   2       10.24       25.98      7.16 o
 -21   2   2      313.48      354.20     20.21 o
 -20   2   2       49.00       72.43      8.63 o
 -19   2   2      100.17      100.23      9.07 o
 -18   2   2      193.89      183.63     13.74 o
 -17   2   2        0.90       -0.73      3.83 o
 -16   2   2        3.64        4.48      4.04 o
 -15   2   2      115.36      107.43      5.30 o
 -14   2   2     1050.05     1014.16     30.21 o
 -13   2   2      966.27      941.30     17.90 o
 -12   2   2       60.41       56.84      2.94 o
 -11   2   2      593.98      560.06      9.65 o
 -10   2   2      230.66      246.07      5.48 o
  -9   2   2     4528.52     4556.43     66.12 o
  -8   2   2     1692.08     1688.41     22.12 o
  -7   2   2       75.86       53.40      3.22 o
  -6   2   2      832.03      791.42     10.96 o
  -5   2   2       92.26       99.31      2.65 o
  -4   2   2    12089.73    12118.89    136.31 o
  -3   2   2      269.98      319.72      4.41 o
  -2   2   2       36.92       40.25      1.18 o
  -1   2   2    14090.22    13419.72    130.50 o
   0   2   2     1144.44     1118.11     10.31 o
   1   2   2      154.83      179.96      2.28 o
   2   2   2     3899.51     3877.30     31.95 o
   3   2   2      610.73      711.00      6.74 o
   4   2   2     1774.40     1804.76     16.27 o
   5   2   2     1661.36     1799.62     17.78 o
   6   2   2     1907.74     1847.18     18.40 o
   7   2   2     1689.43     1747.60     18.62 o
   8   2   2     1235.91     1203.48     14.39 o
   9   2   2     1131.54     1081.87     13.46 o
  10   2   2      136.20      123.50      3.61 o
  11   2   2      119.79      116.87      3.69 o
  12   2   2        0.00        1.58      1.84 o
  13   2   2     1809.73     1776.33     25.04 o
  14   2   2       73.52       73.16      4.71 o
  15   2   2      105.29      100.21      5.44 o
  16   2   2      166.94      165.90     11.28 o
  17   2   2       33.89       31.33      6.68 o
  18   2   2      238.21      205.82     16.08 o
  19   2   2       94.47       90.44     10.12 o
  20   2   2       26.74       28.00      7.84 o
 -21   3   2        5.87        2.60      5.47 o
 -20   3   2       18.12       13.83      8.41 o
 -19   3   2       10.84        7.83      5.17 o
 -18   3   2        1.59       -1.81      4.45 o
 -17   3   2       30.99       25.38      5.66 o
 -16   3   2       40.59       54.42      6.59 o
 -15   3   2       56.29       45.73      4.10 o
 -14   3   2      983.03      952.97     18.80 o
 -13   3   2      965.67      956.08     18.51 o
 -12   3   2      285.65      296.64      8.11 o
 -11   3   2       53.93       71.01      4.78 o
 -10   3   2      100.86       98.54      4.99 o
  -9   3   2       48.05       65.90      4.34 o
  -8   3   2     2980.81     2907.77     45.66 o
  -7   3   2       91.73      117.29      3.91 o
  -6   3   2      292.05      315.83      6.34 o
  -5   3   2       13.49       12.75      1.30 o
  -4   3   2     8472.47     8564.17     95.05 o
  -3   3   2     1215.20     1292.62     14.63 o
  -2   3   2     2479.03     2485.83     26.68 o
  -1   3   2     2100.73     2027.23     20.62 o
   0   3   2        5.47        8.07      0.96 o
   1   3   2        0.03        0.64      0.93 o
   2   3   2      946.04      950.50     10.19 o
   3   3   2      438.14      476.16      5.52 o
   4   3   2     2303.84     2424.41     22.46 o
   5   3   2      108.23      120.05      2.83 o
   6   3   2      975.67     1038.17     11.19 o
   7   3   2      146.16      148.69      3.55 o
   8   3   2     1743.51     1795.83     20.75 o
   9   3   2      128.81      121.58      4.23 o
  10   3   2      483.26      481.94      9.00 o
  11   3   2      159.15      159.03      6.75 o
  12   3   2      110.39      107.50      4.38 o
  13   3   2       27.73       24.12      4.77 o
  14   3   2       97.48      102.37      7.32 o
  15   3   2      202.87      206.27     10.41 o
  16   3   2      197.99      176.88     13.82 o
  17   3   2        0.40        2.75      5.23 o
  18   3   2        1.15        0.84      5.41 o
  19   3   2       23.49       23.41      7.27 o
  20   3   2        3.32        8.56      6.95 o
 -20   4   2        6.49        2.75     11.32 o
 -19   4   2        0.34        1.48      7.80 o
 -18   4   2      338.80      345.87     16.12 o
 -17   4   2        2.07        4.94      4.95 o
 -16   4   2       75.82       88.63      8.09 o
 -15   4   2       73.37       86.92      8.47 o
 -14   4   2     1325.33     1280.58     24.11 o
 -13   4   2      277.89      305.67      8.94 o
 -12   4   2      466.91      461.17     10.99 o
 -11   4   2      625.89      619.13     11.17 o
 -10   4   2       50.28       64.21      3.02 o
  -9   4   2     1087.15     1073.61     15.31 o
  -8   4   2       93.44       90.82      3.12 o
  -7   4   2     1372.29     1427.04     17.64 o
  -6   4   2       26.90       39.55      1.72 o
  -5   4   2      106.13      142.06      2.84 o
  -4   4   2     1777.89     1687.79     20.36 o
  -3   4   2      573.82      680.43     10.07 o
  -2   4   2      389.97      426.16      6.05 o
  -1   4   2     6700.43     6814.35     60.18 o
   0   4   2      203.65      238.42      7.00 o
   1   4   2      205.54      190.65      3.53 o
   2   4   2      260.08      240.22      4.47 o
   3   4   2        1.37        1.20      1.29 o
   4   4   2     1255.29     1226.39     13.80 o
   5   4   2        2.31        3.40      1.17 o
   6   4   2      892.23      854.13     11.02 o
   7   4   2       61.02       51.32      2.55 o
   8   4   2      412.85      366.73      7.28 o
   9   4   2      602.24      587.28     10.23 o
  10   4   2      231.63      223.11      5.80 o
  11   4   2       98.44       83.45      4.44 o
  12   4   2        0.33        8.58      3.13 o
  13   4   2      445.61      439.42     14.57 o
  14   4   2        3.68        3.40      4.03 o
  15   4   2      100.36       95.26      7.51 o
  16   4   2       36.10       52.62      6.68 o
  17   4   2        0.37        4.11     10.55 o
  18   4   2       79.18       85.99     11.44 o
  19   4   2        0.05        4.00      6.06 o
 -19   5   2        5.31        3.26      5.37 o
 -18   5   2       11.56       10.47      5.52 o
 -17   5   2        0.00       -4.48      4.48 o
 -16   5   2       21.42       26.93      5.98 o
 -15   5   2       13.20       11.21      4.20 o
 -14   5   2       20.19       31.38      4.88 o
 -13   5   2      226.22      213.46     23.07 o
 -12   5   2        0.19       -1.11      2.57 o
 -11   5   2      183.03      169.41      8.54 o
 -10   5   2        0.14       -3.90      3.90 o
  -9   5   2       57.57       54.23      3.21 o
  -8   5   2      150.73      159.24      4.61 o
  -7   5   2        1.52        1.16      1.30 o
  -6   5   2       78.97       80.51      2.79 o
  -5   5   2      141.35      140.19      3.41 o
  -4   5   2      804.49      821.39     12.22 o
  -3   5   2        4.67        1.10      1.60 o
  -2   5   2      889.25      934.13     10.68 o
  -1   5   2       53.10       49.85      1.88 o
   0   5   2      194.53      180.49      3.62 o
   1   5   2      153.73      163.38      3.47 o
   2   5   2       93.45       94.32      4.00 o
   3   5   2       14.47       21.39      1.88 o
   4   5   2       64.54       61.43      2.90 o
   5   5   2       23.57       25.66      2.72 o
   6   5   2      125.41      122.96      4.85 o
   7   5   2      591.33      596.19     10.12 o
   8   5   2       97.18      106.98      4.04 o
   9   5   2      115.87      131.67      5.55 o
  10   5   2        0.50       -0.82      3.17 o
  11   5   2       84.47       88.04      6.82 o
  12   5   2        0.20       -3.12      3.12 o
  13   5   2        2.52       -2.17      3.32 o
  14   5   2       13.37        2.98      4.07 o
  15   5   2        5.46        3.54      4.88 o
  16   5   2      122.03       97.44      8.18 o
  17   5   2        2.70       10.45      6.79 o
  18   5   2       20.51       35.36      8.81 o
 -18   6   2      201.92      223.17     13.27 o
 -17   6   2       27.00       20.30      9.29 o
 -16   6   2       55.03       65.75      8.04 o
 -15   6   2        2.65        0.80      3.89 o
 -14   6   2      217.15      208.79      9.99 o
 -13   6   2       29.66       34.33      5.23 o
 -12   6   2       65.81       75.07      4.83 o
 -11   6   2      119.47      133.27      6.08 o
 -10   6   2      111.64      102.99      5.29 o
  -9   6   2       44.10       48.75      3.37 o
  -8   6   2      297.48      310.19      7.59 o
  -7   6   2      122.66      127.43      3.86 o
  -6   6   2      297.82      298.00      7.14 o
  -5   6   2      264.68      248.99      5.37 o
  -4   6   2      910.50      907.07     13.62 o
  -3   6   2       22.58       20.09      2.41 o
  -2   6   2       68.34       62.89      3.22 o
  -1   6   2     1523.69     1519.44     15.84 o
   0   6   2      208.14      226.26      4.13 o
   1   6   2     1297.43     1291.65     14.48 o
   2   6   2      189.64      189.03      4.28 o
   3   6   2      488.81      471.18      7.59 o
   4   6   2      385.89      387.65      8.58 o
   5   6   2      148.25      134.46      5.81 o
   6   6   2      104.25      103.64      6.81 o
   7   6   2      474.15      469.42     14.53 o
   8   6   2       18.20       12.67      4.05 o
   9   6   2        0.07        3.26      3.68 o
  10   6   2       62.48       58.32      8.09 o
  11   6   2        0.50        2.32      3.92 o
  12   6   2      187.36      183.15     15.79 o
  13   6   2      107.52      100.77      8.75 o
  14   6   2      168.83      179.11     10.48 o
  15   6   2       45.07       62.36      9.40 o
  16   6   2       17.78       25.29      7.28 o
 -16   7   2       28.96       24.84      6.63 o
 -15   7   2       12.44       19.32      5.08 o
 -14   7   2       36.56       37.79      5.71 o
 -13   7   2       62.63       58.24      6.43 o
 -12   7   2       36.76       30.35      5.41 o
 -11   7   2       68.63       61.55      6.48 o
 -10   7   2        9.73        1.43      4.18 o
  -9   7   2      135.74      120.01      7.77 o
  -8   7   2        3.09       -3.13      3.13 o
  -7   7   2        9.18       12.37      4.11 o
  -6   7   2      147.08      140.06      8.18 o
  -5   7   2       84.69       83.24      5.32 o
  -4   7   2      169.83      165.45      8.32 o
  -3   7   2        1.38        2.78      2.01 o
  -2   7   2       18.39       17.48      2.41 o
  -1   7   2       59.97       57.04      2.59 o
   0   7   2       56.80       54.55      2.73 o
   1   7   2        4.12        2.07      2.28 o
   2   7   2       35.88       31.53      3.47 o
   3   7   2      145.33      170.65      5.59 o
   4   7   2       54.34       54.85      3.22 o
   5   7   2       13.88       24.25      4.65 o
   6   7   2       98.47       79.73      6.77 o
   7   7   2      222.92      224.03     10.48 o
   8   7   2       77.98       67.78      6.74 o
   9   7   2       10.81       12.26      4.56 o
  10   7   2       76.72       69.97     12.74 o
  11   7   2       21.59       29.59     11.32 o
  12   7   2       39.02       33.14      6.16 o
  13   7   2        0.52        3.07      4.60 o
  14   7   2        9.49       -4.29      8.12 o
 -13   8   2        2.47        9.66      4.75 o
 -12   8   2        1.54        0.72      5.16 o
 -11   8   2      121.39      122.40      8.66 o
 -10   8   2       31.53       26.77      6.67 o
  -9   8   2      135.03      139.78     10.59 o
  -8   8   2      193.42      191.92     20.65 o
  -7   8   2       52.67       49.31      7.18 o
  -6   8   2      206.05      190.18     10.18 o
  -5   8   2        0.00       -2.47      3.98 o
  -4   8   2       89.04       79.95      6.02 o
  -3   8   2        4.36        5.53      4.11 o
  -2   8   2        7.03        0.85      5.44 o
  -1   8   2       61.38       64.50      5.18 o
   0   8   2       28.54       23.40      3.04 o
   1   8   2      326.37      315.79      8.88 o
   2   8   2      502.61      484.85     11.44 o
   3   8   2      364.79      386.16      9.74 o
   4   8   2      185.83      188.09     12.60 o
   5   8   2       12.77        9.65      5.91 o
   6   8   2        8.57        9.14      5.58 o
   7   8   2        9.46        5.34      5.40 o
   8   8   2       18.60       12.59      5.99 o
   9   8   2       91.21       88.40      9.67 o
  10   8   2      156.44      176.07     12.83 o
  11   8   2       83.25      102.32     10.56 o
  12   8   2       60.72       59.89      8.94 o
  -9   9   2       12.96        8.09      5.75 o
  -8   9   2       27.48       20.46      6.92 o
  -7   9   2        6.73       13.06      6.24 o
  -6   9   2       59.99       74.41      7.04 o
  -5   9   2       10.03        6.64      4.11 o
  -4   9   2       37.86       28.09      5.51 o
  -3   9   2       49.77       46.78      4.70 o
  -2   9   2       25.88       29.69      4.93 o
  -1   9   2      148.89      142.76      7.47 o
   0   9   2       37.37       45.79      5.45 o
   1   9   2      171.14      172.28      6.48 o
   2   9   2       23.79       25.90      3.39 o
   3   9   2        0.07       -3.74      3.74 o
   4   9   2       10.11        2.62      4.53 o
   5   9   2        6.44       11.97      6.65 o
   6   9   2       17.64        7.78      6.49 o
   7   9   2        0.45        3.64      6.21 o
   8   9   2        5.65        6.39      8.08 o
 -22   1   3      118.78      133.58     15.52 o
 -21   1   3       26.57       24.22      6.85 o
 -20   1   3       68.16       57.80      7.69 o
 -19   1   3      110.90      118.11      9.24 o
 -18   1   3       75.74       81.24     10.83 o
 -17   1   3      524.24      516.02     18.22 o
 -16   1   3       26.25       32.97      5.28 o
 -15   1   3      107.03       89.39      5.81 o
 -14   1   3      247.09      253.91      5.74 o
 -13   1   3        0.85       -0.26      1.40 o
 -12   1   3       29.57       28.63      1.98 o
 -11   1   3     1051.30     1072.29     14.48 o
 -10   1   3     3451.70     3781.69     43.92 o
  -9   1   3     5325.85     5545.03     63.25 o
  -8   1   3     6217.02     6961.67     85.16 o
  -7   1   3     8559.07     8601.38    114.61 o
  -6   1   3     2195.49     2052.33     28.55 o
  -5   1   3      141.55       99.67      2.03 o
  -4   1   3     2522.21     2211.10     34.23 o
  -3   1   3      357.93      307.88      4.13 o
  -2   1   3     8010.89     7702.57     68.68 o
  -1   1   3    30216.70    29432.65    237.75 o
   0   1   3     4464.68     4382.72     31.05 o
   1   1   3    27325.09    26287.86    196.14 o
   2   1   3     1255.41     1304.63     10.63 o
   3   1   3     3330.96     3167.23     24.47 o
   4   1   3      505.33      531.59      5.70 o
   5   1   3     1528.94     1715.14     18.68 o
   6   1   3      851.55      817.87      8.79 o
   7   1   3      221.56      236.95      4.20 o
   8   1   3      556.77      492.53      7.36 o
   9   1   3      452.30      505.60     10.08 o
  10   1   3      593.93      621.21      9.76 o
  11   1   3      195.32      171.50      5.05 o
  12   1   3     1177.20     1136.78     17.41 o
  13   1   3       17.80       12.07      2.49 o
  14   1   3     1190.89     1167.69     22.73 o
  15   1   3      286.19      300.26      9.56 o
  16   1   3      229.41      266.50     27.97 o
  17   1   3        1.82       -1.22      3.56 o
  18   1   3       10.93       16.12      6.66 o
  19   1   3        3.49       -0.20      5.52 o
  20   1   3       73.49       53.85      9.60 o
 -22   2   3       11.98        5.16      6.18 o
 -21   2   3       19.91       18.53      6.36 o
 -20   2   3       10.51        6.17      5.07 o
 -19   2   3       16.38       11.18      9.25 o
 -18   2   3        0.55        0.58      4.19 o
 -17   2   3       58.28       59.16      6.46 o
 -16   2   3       26.76       23.66      4.81 o
 -15   2   3       20.99       20.88      4.05 o
 -14   2   3       98.01       99.70      5.19 o
 -13   2   3        7.82       11.18      2.05 o
 -12   2   3       50.38       43.21      2.57 o
 -11   2   3      568.59      611.10     11.65 o
 -10   2   3     1216.38     1219.99     18.77 o
  -9   2   3      376.74      388.40      7.36 o
  -8   2   3     8414.92     8810.07    117.95 o
  -7   2   3     3418.35     3661.94     45.70 o
  -6   2   3     5444.40     5567.35     84.03 o
  -5   2   3     5738.97     5967.24    102.85 o
  -4   2   3     1599.04     1556.55     17.46 o
  -3   2   3     6541.47     6637.38     69.69 o
  -2   2   3      161.74      183.61      2.38 o
  -1   2   3     2148.73     2150.09     19.72 o
   0   2   3      411.13      419.84      4.18 o
   1   2   3     5801.23     6004.37     47.04 o
   2   2   3     2547.89     2556.70     22.25 o
   3   2   3        0.02        2.27      0.75 o
   4   2   3       21.33       18.92      1.16 o
   5   2   3      258.71      204.99      3.43 o
   6   2   3     1268.14     1350.65     14.12 o
   7   2   3      600.80      625.14      7.65 o
   8   2   3       24.75       18.51      1.54 o
   9   2   3      123.25      118.11      4.12 o
  10   2   3      493.74      506.14      9.69 o
  11   2   3        7.82        6.95      1.91 o
  12   2   3        0.12       -0.25      2.00 o
  13   2   3       73.23       61.76      3.89 o
  14   2   3       43.19       44.13      4.20 o
  15   2   3      558.54      517.52     12.96 o
  16   2   3       24.45       40.25      7.39 o
  17   2   3       89.87      100.53      9.99 o
  18   2   3       15.90       23.97      7.33 o
  19   2   3       24.16       22.97      7.23 o
  20   2   3       58.96       41.49      8.77 o
 -21   3   3      138.16      138.44     11.08 o
 -20   3   3       24.50       21.72     11.56 o
 -19   3   3      210.67      228.76     12.68 o
 -18   3   3      224.30      206.81     12.20 o
 -17   3   3      192.04      187.06     10.81 o
 -16   3   3       57.76       66.06      6.71 o
 -15   3   3      289.71      293.81      8.63 o
 -14   3   3     1697.95     1634.70     29.13 o
 -13   3   3       42.43       52.95      3.66 o
 -12   3   3     1243.22     1213.42     21.56 o
 -11   3   3      519.79      509.45     10.67 o
 -10   3   3     2283.65     2383.62     38.22 o
  -9   3   3      196.20      173.94      6.42 o
  -8   3   3      116.43       75.03      3.07 o
  -7   3   3        0.52        0.99      1.13 o
  -6   3   3        0.04       -0.88      0.89 o
  -5   3   3     1266.69     1450.97     18.96 o
  -4   3   3      193.01      169.87      3.15 o
  -3   3   3      880.46      939.24     11.16 o
  -2   3   3     1317.32     1252.62     14.43 o
  -1   3   3     1773.67     1663.37     17.34 o
   0   3   3       27.57       40.41      1.64 o
   1   3   3     9050.37     9200.11     89.84 o
   2   3   3     1148.99     1268.86     19.51 o
   3   3   3     1361.53     1381.68     13.54 o
   4   3   3      110.01      145.14      2.89 o
   5   3   3       85.55       72.57      2.30 o
   6   3   3     1455.20     1477.99     16.35 o
   7   3   3       62.96       62.60      2.36 o
   8   3   3      105.21       98.24      3.76 o
   9   3   3      136.90      114.31      4.22 o
  10   3   3      299.23      314.63      8.44 o
  11   3   3     1378.52     1364.58     38.02 o
  12   3   3      461.24      458.79     14.61 o
  13   3   3      453.98      421.46     14.18 o
  14   3   3      118.14      109.87      7.70 o
  15   3   3      252.67      230.53     11.09 o
  16   3   3       67.14       76.65      9.02 o
  17   3   3       79.66       78.05      9.36 o
  18   3   3       26.29       28.02      7.43 o
  19   3   3        6.16        9.77      6.34 o
 -20   4   3        3.20       -4.72      5.12 o
 -19   4   3       22.82       18.01      5.83 o
 -18   4   3        3.63        7.55      5.46 o
 -17   4   3        0.46       -1.33      3.90 o
 -16   4   3       53.75       52.76      6.53 o
 -15   4   3       57.45       56.95      6.09 o
 -14   4   3       72.00       73.32      4.52 o
 -13   4   3        9.98       13.01      2.90 o
 -12   4   3       18.55       19.37      3.14 o
 -11   4   3        0.56       -1.17      2.07 o
 -10   4   3       98.70       86.82      4.09 o
  -9   4   3       36.07       24.88      2.28 o
  -8   4   3      110.34      124.38      3.06 o
  -7   4   3     1267.85     1344.92     14.75 o
  -6   4   3      101.65      107.43      2.63 o
  -5   4   3      112.62      121.32      2.79 o
  -4   4   3      581.61      624.04      8.68 o
  -3   4   3      304.64      315.89      4.88 o
  -2   4   3      311.38      328.11      5.11 o
  -1   4   3       82.92       80.19      1.94 o
   0   4   3       87.13      108.54      3.45 o
   1   4   3     1071.09     1196.44     13.62 o
   2   4   3       85.60       88.70      3.46 o
   3   4   3       98.13      100.52      2.81 o
   4   4   3      161.66      176.60      3.75 o
   5   4   3       94.85       84.50      2.49 o
   6   4   3      993.08     1125.36     14.10 o
   7   4   3        0.01        1.59      1.59 o
   8   4   3        4.76        3.52      1.78 o
   9   4   3      857.77      864.05     13.87 o
  10   4   3        5.23        8.15      2.35 o
  11   4   3      455.98      457.28     11.89 o
  12   4   3      206.77      219.17      9.03 o
  13   4   3       17.70       14.17     10.06 o
  14   4   3      242.14      205.43     10.64 o
  15   4   3      101.47      102.69      8.06 o
  16   4   3        0.17       15.86      6.04 o
  17   4   3       51.73       69.39     11.19 o
  18   4   3        4.86        0.34      7.44 o
 -19   5   3       19.93       21.44      5.89 o
 -18   5   3       14.76        9.49      5.14 o
 -17   5   3        6.10        2.08      6.67 o
 -16   5   3        2.03        4.03      4.22 o
 -15   5   3       23.35       15.47      4.31 o
 -14   5   3      338.89      338.56     15.15 o
 -13   5   3       55.96       57.90      4.27 o
 -12   5   3      213.70      223.04      7.33 o
 -11   5   3      444.92      443.70      9.35 o
 -10   5   3       38.71       36.17      2.88 o
  -9   5   3      577.08      574.31     10.55 o
  -8   5   3      461.37      452.70      7.07 o
  -7   5   3      317.17      308.54      4.98 o
  -6   5   3      340.58      330.18      7.47 o
  -5   5   3      225.06      229.53      5.23 o
  -4   5   3     1466.64     1407.26     17.76 o
  -3   5   3       58.59       63.03      2.72 o
  -2   5   3      576.05      542.52      7.21 o
  -1   5   3      788.76      728.36      8.07 o
   0   5   3      254.27      260.16      4.71 o
   1   5   3      380.10      364.42      5.83 o
   2   5   3      105.13      105.73      3.09 o
   3   5   3       50.11       55.02      2.37 o
   4   5   3      325.58      354.77      6.23 o
   5   5   3        1.21        6.70      1.64 o
   6   5   3      749.89      737.56     12.55 o
   7   5   3       33.26       27.39      2.63 o
   8   5   3      858.78      844.73     13.61 o
   9   5   3       42.68       46.70      4.05 o
  10   5   3      218.31      218.58      9.99 o
  11   5   3       36.18       29.62      5.11 o
  12   5   3       50.59       50.76      6.30 o
  13   5   3        6.45        8.59      6.22 o
  14   5   3       65.21       63.95      6.93 o
  15   5   3        4.98        7.41      4.77 o
  16   5   3      131.80      148.80     12.19 o
  17   5   3        0.42        6.07      6.37 o
 -18   6   3       18.05       22.61      6.43 o
 -17   6   3        0.28       -4.62      4.62 o
 -16   6   3        7.35       10.35      5.42 o
 -15   6   3       15.99       13.73      4.41 o
 -14   6   3        1.01        3.85      4.39 o
 -13   6   3      154.48      146.63      6.56 o
 -12   6   3       30.46       28.53      3.77 o
 -11   6   3      310.21      283.29      8.65 o
 -10   6   3       42.50       40.00      3.26 o
  -9   6   3      301.84      287.54      7.33 o
  -8   6   3       53.16       53.48      2.56 o
  -7   6   3      184.69      192.66      5.17 o
  -6   6   3      211.42      200.03      4.66 o
  -5   6   3      195.33      193.33      5.31 o
  -4   6   3      255.43      264.31      5.93 o
  -3   6   3      174.04      171.41      4.35 o
  -2   6   3       10.82       11.89      1.53 o
  -1   6   3      153.41      153.80      4.30 o
   0   6   3       31.46       26.22      2.08 o
   1   6   3       18.70       24.49      2.05 o
   2   6   3      141.29      150.34      3.96 o
   3   6   3        7.05        8.61      1.86 o
   4   6   3       54.55       59.32      3.31 o
   5   6   3      188.92      182.41      6.46 o
   6   6   3        0.03       -1.91      3.89 o
   7   6   3       46.17       48.70     10.41 o
   8   6   3       17.04       13.74      4.08 o
   9   6   3      423.78      436.74     14.71 o
  10   6   3        4.50        3.98      4.09 o
  11   6   3       74.26       83.33      7.46 o
  12   6   3       16.86       15.51      5.14 o
  13   6   3        8.70       10.38      4.73 o
  14   6   3        1.62        1.28      4.44 o
  15   6   3       53.71       45.58      6.84 o
  16   6   3       57.06       70.66     15.64 o
 -16   7   3       16.26       11.50      5.69 o
 -15   7   3        5.45        9.17      5.17 o
 -14   7   3       89.39       82.27      7.00 o
 -13   7   3        0.00        9.19      4.27 o
 -12   7   3      281.47      271.98     11.26 o
 -11   7   3        0.80        3.29      4.03 o
 -10   7   3        5.37       -3.51      3.51 o
  -9   7   3       79.27       73.30      6.43 o
  -8   7   3      209.36      211.21      9.54 o
  -7   7   3      116.93      114.44      5.38 o
  -6   7   3       35.94       39.14      3.08 o
  -5   7   3        0.03       -1.21      2.71 o
  -4   7   3     1096.23     1042.67     21.92 o
  -3   7   3        8.08        8.63      2.66 o
  -2   7   3      518.66      497.52      9.81 o
  -1   7   3       36.56       34.20      1.97 o
   0   7   3      367.23      352.82      6.77 o
   1   7   3      161.49      151.27      4.78 o
   2   7   3      484.00      469.81      9.86 o
   3   7   3      231.82      247.88      8.06 o
   4   7   3       30.90       38.17      3.73 o
   5   7   3      111.28      116.85      7.73 o
   6   7   3        1.43        4.48      3.54 o
   7   7   3        5.79       -0.90      3.57 o
   8   7   3       67.29       63.05      6.75 o
   9   7   3       19.11       15.46      5.06 o
  10   7   3       13.06       19.65      5.35 o
  11   7   3       23.28       25.58      8.12 o
  12   7   3        1.41       -2.05      6.26 o
  13   7   3       65.63       68.51      7.80 o
  14   7   3       40.72       49.23      7.27 o
 -13   8   3        2.49        7.27      6.15 o
 -12   8   3       13.62        8.43      5.42 o
 -11   8   3       25.57       40.66      6.00 o
 -10   8   3       35.77       43.82      6.15 o
  -9   8   3        7.34        4.54      4.37 o
  -8   8   3        2.94       -0.64      4.07 o
  -7   8   3       26.45       18.78      5.05 o
  -6   8   3        1.16        1.56      4.08 o
  -5   8   3        1.10       -3.26      3.26 o
  -4   8   3      267.41      250.63      9.13 o
  -3   8   3      114.05       97.77      6.59 o
  -2   8   3       18.47       18.24      4.07 o
  -1   8   3       22.66       12.23      4.35 o
   0   8   3       93.41       88.16      5.13 o
   1   8   3        9.61       11.84      3.15 o
   2   8   3       36.12       40.62      4.00 o
   3   8   3       75.70       76.83      5.47 o
   4   8   3       15.50       12.16      5.76 o
   5   8   3        7.46        6.13     11.76 o
   6   8   3       48.50       52.96      8.28 o
   7   8   3        6.17        2.73      5.45 o
   8   8   3       26.23       28.39      7.17 o
   9   8   3       21.82       12.38      6.39 o
  10   8   3       48.18       45.89      8.31 o
  11   8   3       12.23       15.21      6.30 o
  -9   9   3       21.94       27.78      7.25 o
  -8   9   3        0.31       -0.64      5.12 o
  -7   9   3      140.22      136.36     11.07 o
  -6   9   3       65.74       47.16      5.58 o
  -5   9   3        0.03       -0.36      3.22 o
  -4   9   3       85.33       78.98      5.59 o
  -3   9   3       14.69       14.17      4.14 o
  -2   9   3       67.81       68.27      6.73 o
  -1   9   3        0.41        1.17      4.73 o
   0   9   3        0.45       -1.84      3.89 o
   1   9   3       77.79       81.54      5.73 o
   2   9   3       40.70       36.20      3.81 o
   3   9   3       99.02      105.41      8.29 o
   4   9   3       73.29       73.08      6.74 o
   5   9   3      192.46      200.87     13.97 o
   6   9   3       13.85        3.97     16.81 o
   7   9   3       30.57       42.15     11.03 o
 -22   0   4      527.35      558.50     31.28 o
 -21   0   4        1.31        2.10      6.87 o
 -20   0   4      146.27      143.30     14.47 o
 -19   0   4        1.79        4.61      5.90 o
 -18   0   4       32.92       39.85      8.57 o
 -17   0   4       20.34       11.40      5.98 o
 -16   0   4      395.41      395.88     20.69 o
 -15   0   4      113.03      100.30      5.26 o
 -14   0   4     1088.85     1091.27     76.99 o
 -13   0   4        5.61       -0.05      1.60 o
 -12   0   4     2077.50     2050.26     46.52 o
 -11   0   4        0.99       11.51      2.42 o
 -10   0   4      215.95      203.64      9.09 o
  -9   0   4     1371.44     1455.25     33.00 o
  -8   0   4       31.69       15.30      1.89 o
  -7   0   4      252.98      172.05     16.39 o
  -6   0   4       69.71       86.82      2.95 o
  -5   0   4      565.86      560.18      9.44 o
  -4   0   4     5586.04     5339.95     91.99 o
  -3   0   4     1090.48     1031.62     18.98 o
  -2   0   4     5722.68     5438.04     65.21 o
  -1   0   4     4817.13     4829.77     47.00 o
   0   0   4     2725.76     2680.86     28.32 o
   1   0   4       35.27       34.00      1.37 o
   2   0   4      195.94      157.10      2.95 o
   3   0   4      234.66      210.06      3.85 o
   4   0   4     1039.20      970.90     13.28 o
   5   0   4     1860.87     1846.13     24.42 o
   6   0   4      534.66      630.42     13.71 o
   7   0   4     2621.73     3211.36     40.51 o
   8   0   4       55.78       63.34      3.28 o
   9   0   4      105.16      119.04      5.86 o
  10   0   4       76.34       85.66      6.50 o
  11   0   4      131.87      142.09     23.96 o
  12   0   4       18.02        7.81      4.02 o
  13   0   4       72.54       60.68      6.69 o
  14   0   4       77.80       82.95      7.87 o
  15   0   4      502.43      480.66     27.40 o
  16   0   4      524.88      544.77     19.98 o
  17   0   4      193.96      186.81     23.36 o
  18   0   4      144.77      136.08     10.68 o
  19   0   4      211.40      226.72     13.55 o
  20   0   4       10.00       19.07     10.99 o
 -22   1   4       11.88       16.39      6.83 o
 -21   1   4        7.16        3.95      4.99 o
 -20   1   4       17.15       20.01      6.18 o
 -19   1   4        1.25        4.75      4.46 o
 -18   1   4        2.05        6.34      4.61 o
 -17   1   4      134.39      109.98      8.03 o
 -16   1   4       39.71       39.92      5.30 o
 -15   1   4       17.10       19.90      2.41 o
 -14   1   4       18.60       19.47      2.24 o
 -13   1   4      507.77      504.04      9.03 o
 -12   1   4      140.81      141.68      4.26 o
 -11   1   4        3.40        6.18      1.58 o
 -10   1   4        8.35       27.01      5.22 o
  -9   1   4      567.46      619.00     10.25 o
  -8   1   4       68.46       77.76      3.28 o
  -7   1   4      345.59      368.05      6.40 o
  -6   1   4      595.04      594.83      7.80 o
  -5   1   4     1071.82     1075.06     15.63 o
  -4   1   4      454.81      461.85      6.78 o
  -3   1   4     3727.45     3660.57     34.84 o
  -2   1   4      138.08      104.10      1.69 o
  -1   1   4     1091.41     1106.67      9.75 o
   0   1   4     5508.92     5534.43     40.40 o
   1   1   4     1538.56     1534.64     11.61 o
   2   1   4      504.83      499.54      4.52 o
   3   1   4      756.93      772.40      6.90 o
   4   1   4       33.10       37.60      1.53 o
   5   1   4      806.62      825.43      8.84 o
   6   1   4        2.91        7.08      1.13 o
   7   1   4       57.98       64.28      2.18 o
   8   1   4       24.39       17.17      1.52 o
   9   1   4       42.56       49.26      2.53 o
  10   1   4       30.13       29.25      2.30 o
  11   1   4      234.46      236.65      6.16 o
  12   1   4       21.11       19.79      2.71 o
  13   1   4      182.63      186.44      8.91 o
  14   1   4       29.29       29.29      4.14 o
  15   1   4      157.10      145.27      7.83 o
  16   1   4        3.24        5.63      3.88 o
  17   1   4        1.24       -0.15      3.65 o
  18   1   4       15.87       14.15      6.91 o
  19   1   4       20.58       26.10      7.80 o
  20   1   4        0.00        0.65      6.14 o
 -22   2   4      309.81      350.43     16.86 o
 -21   2   4        0.02        5.35      6.02 o
 -20   2   4      103.98      110.00      9.30 o
 -19   2   4      138.89      141.61      9.92 o
 -18   2   4        4.11        5.16      4.34 o
 -17   2   4       54.06       73.43      6.85 o
 -16   2   4       89.76       90.69      5.41 o
 -15   2   4      823.28      769.01     15.54 o
 -14   2   4      259.09      284.56      7.14 o
 -13   2   4      420.60      409.27      8.62 o
 -12   2   4      849.12      811.21     13.73 o
 -11   2   4       15.90       21.29      2.23 o
 -10   2   4      217.48      186.85      4.64 o
  -9   2   4      420.39      376.72      6.99 o
  -8   2   4     1162.25     1108.89     18.55 o
  -7   2   4       14.26       13.00      2.28 o
  -6   2   4      361.80      349.03      9.31 o
  -5   2   4       73.69       83.83      2.96 o
  -4   2   4      186.33      170.49      3.12 o
  -3   2   4     1111.91     1268.29     12.91 o
  -2   2   4     2381.87     2425.61     21.33 o
  -1   2   4     1979.82     1921.82     17.94 o
   0   2   4     4615.13     4410.16     34.71 o
   1   2   4     5168.45     5182.20     42.07 o
   2   2   4       20.45       11.61      0.98 o
   3   2   4      905.18      925.58      9.10 o
   4   2   4        8.80       19.46      1.24 o
   5   2   4     4154.70     4264.85     38.48 o
   6   2   4     1190.39     1384.21     14.64 o
   7   2   4        3.17        2.09      1.15 o
   8   2   4      197.37      227.12      4.69 o
   9   2   4      688.54      713.93     10.86 o
  10   2   4        9.02        9.37      2.03 o
  11   2   4      118.53      133.00      4.70 o
  12   2   4      369.12      343.90      7.77 o
  13   2   4       36.31       29.43      3.91 o
  14   2   4      228.92      197.10      7.71 o
  15   2   4       74.32       57.99      4.91 o
  16   2   4        0.11        5.97      5.89 o
  17   2   4       54.45       54.06      8.63 o
  18   2   4        0.85       -4.13      5.03 o
  19   2   4       26.90       27.72      7.93 o
 -21   3   4       14.93        7.98      5.82 o
 -20   3   4        0.24        9.03      6.22 o
 -19   3   4       11.13        7.37      7.92 o
 -18   3   4        0.41        4.89      5.29 o
 -17   3   4      246.24      217.97     11.16 o
 -16   3   4        0.46       -0.18      3.47 o
 -15   3   4       39.09       50.30      4.15 o
 -14   3   4        9.31        6.73      3.05 o
 -13   3   4      711.91      694.44     13.88 o
 -12   3   4      410.70      437.05      9.61 o
 -11   3   4       94.11      112.05      4.14 o
 -10   3   4       33.62       27.49      2.10 o
  -9   3   4      497.14      533.87     10.16 o
  -8   3   4      121.63      123.82      3.28 o
  -7   3   4      626.63      702.98     10.46 o
  -6   3   4        0.17        2.20      1.06 o
  -5   3   4       80.00       85.80      2.52 o
  -4   3   4     1207.08     1254.53     15.22 o
  -3   3   4     2145.27     2118.41     23.27 o
  -2   3   4       43.85       57.97      3.18 o
  -1   3   4     1352.00     1386.00     13.98 o
   0   3   4     4504.84     4516.64     40.43 o
   1   3   4     1363.73     1428.83     13.96 o
   2   3   4       35.02       31.28      2.70 o
   3   3   4     2689.67     2726.81     24.11 o
   4   3   4       83.29       99.63      2.45 o
   5   3   4       79.10       89.17      2.50 o
   6   3   4        1.98        7.67      1.43 o
   7   3   4      670.37      710.80     10.74 o
   8   3   4     1042.44     1033.54     14.53 o
   9   3   4       16.04       11.65      2.28 o
  10   3   4      326.66      332.97     10.75 o
  11   3   4      773.03      766.01     13.31 o
  12   3   4        7.51        3.73      3.42 o
  13   3   4      287.41      291.27     12.05 o
  14   3   4       59.66       58.51      6.63 o
  15   3   4      174.03      164.90      9.59 o
  16   3   4       24.51       22.06      6.82 o
  17   3   4       30.56       23.90      7.28 o
  18   3   4       12.06       15.75      9.42 o
  19   3   4        0.04       -5.57      6.27 o
 -20   4   4       84.72       89.79      8.61 o
 -19   4   4      356.96      376.04     16.14 o
 -18   4   4       75.62       71.74      7.52 o
 -17   4   4       88.06       97.40      7.94 o
 -16   4   4        4.47        2.58      4.03 o
 -15   4   4      728.46      756.97     15.75 o
 -14   4   4       17.32       17.31      3.04 o
 -13   4   4      439.14      460.54     10.56 o
 -12   4   4      121.91      114.42      4.62 o
 -11   4   4       46.31       49.17      3.06 o
 -10   4   4      775.71      721.01     13.77 o
  -9   4   4      416.30      387.63      7.66 o
  -8   4   4      690.46      670.04     10.62 o
  -7   4   4       88.72       71.43      2.53 o
  -6   4   4       68.32       73.31      2.26 o
  -5   4   4      982.63      956.59     13.66 o
  -4   4   4      453.75      505.51      7.60 o
  -3   4   4       81.62       93.92      2.63 o
  -2   4   4     1226.05     1192.82     15.25 o
  -1   4   4     1741.73     1787.91     17.85 o
   0   4   4     1503.73     1532.31     17.60 o
   1   4   4     2324.58     2440.43     25.75 o
   2   4   4      942.39      959.02     11.62 o
   3   4   4      551.01      588.80      7.63 o
   4   4   4       66.79       74.17      2.87 o
   5   4   4      544.95      536.26      7.43 o
   6   4   4       78.41       75.63      3.09 o
   7   4   4       80.23       60.64      2.95 o
   8   4   4      122.10      126.38      4.58 o
   9   4   4      968.24      955.60     17.98 o
  10   4   4        3.13       -0.06      3.90 o
  11   4   4       69.22       89.31      5.60 o
  12   4   4     1144.28     1135.83     22.75 o
  13   4   4       11.77       15.62      4.88 o
  14   4   4      165.53      176.59     14.80 o
  15   4   4        1.59       -1.00      4.01 o
  16   4   4       73.99       85.95     10.17 o
  17   4   4       40.11       44.43      8.31 o
  18   4   4        9.89       11.22      6.70 o
 -19   5   4        0.03        0.09      4.57 o
 -18   5   4       11.36       14.88      5.34 o
 -17   5   4        4.92       -3.02      5.09 o
 -16   5   4       30.04       16.84      4.87 o
 -15   5   4       18.20       21.82      4.33 o
 -14   5   4       19.73       16.29      3.86 o
 -13   5   4       77.10       68.66      4.16 o
 -12   5   4        9.04        5.63      2.24 o
 -11   5   4      244.52      239.00      6.34 o
 -10   5   4       19.61       17.47      1.94 o
  -9   5   4        5.66        2.46      1.96 o
  -8   5   4        6.90        6.93      1.36 o
  -7   5   4       31.28       25.61      1.70 o
  -6   5   4       30.57       31.85      2.09 o
  -5   5   4      963.12      925.01     12.63 o
  -4   5   4       94.55       83.71      2.83 o
  -3   5   4       48.51       52.40      2.15 o
  -2   5   4        2.18        3.54      1.17 o
  -1   5   4       56.46       42.54      1.70 o
   0   5   4       62.09       56.29      2.51 o
   1   5   4        1.62        1.13      1.28 o
   2   5   4      127.79      139.83      3.63 o
   3   5   4      151.06      157.90      4.56 o
   4   5   4       76.49       74.15      2.97 o
   5   5   4      116.97      121.21      4.04 o
   6   5   4      172.80      172.40      7.35 o
   7   5   4      384.71      385.22      7.67 o
   8   5   4      129.05      132.43     10.08 o
   9   5   4       20.71       14.37      4.34 o
  10   5   4       60.97       59.92      6.33 o
  11   5   4      479.37      498.04     16.26 o
  12   5   4        5.11       13.56      4.72 o
  13   5   4       16.35       12.65      9.10 o
  14   5   4        1.74        4.92      4.41 o
  15   5   4       30.01       32.95      6.66 o
  16   5   4       20.63       14.20     14.91 o
  17   5   4       18.88       21.18      7.67 o
 -18   6   4      135.92      143.87      9.97 o
 -17   6   4        4.57        0.00      4.11 o
 -16   6   4        1.53       -0.95      3.77 o
 -15   6   4       11.86        5.66      3.58 o
 -14   6   4       20.36       20.59      3.50 o
 -13   6   4        0.09       -2.77      2.77 o
 -12   6   4       35.84       39.11      4.02 o
 -11   6   4        1.05        0.93      2.30 o
 -10   6   4      715.93      731.63     13.54 o
  -9   6   4      450.94      439.38      9.44 o
  -8   6   4        9.70        5.35      1.75 o
  -7   6   4      313.39      283.73      5.61 o
  -6   6   4       38.72       41.21      2.59 o
  -5   6   4     2531.71     2538.47     30.76 o
  -4   6   4       79.52       73.13      3.40 o
  -3   6   4      367.85      348.52      6.07 o
  -2   6   4      445.71      442.24      6.28 o
  -1   6   4     1393.58     1394.61     14.84 o
   0   6   4      125.66      134.55      3.32 o
   1   6   4        3.80        8.21      1.92 o
   2   6   4      689.91      656.75      9.90 o
   3   6   4      360.28      381.30      6.98 o
   4   6   4      109.55       77.78      4.29 o
   5   6   4        1.93        0.83      2.06 o
   6   6   4       73.60       66.71      5.14 o
   7   6   4       20.32       20.44      4.62 o
   8   6   4       46.16       56.90      7.64 o
   9   6   4       53.38       58.58      6.82 o
  10   6   4       13.15       16.23      4.68 o
  11   6   4      131.45      147.66      9.36 o
  12   6   4      466.82      493.14     17.09 o
  13   6   4        3.33        3.59      4.75 o
  14   6   4       35.85       41.54      6.74 o
  15   6   4       13.81        5.61      5.13 o
 -16   7   4        1.00        2.37      4.68 o
 -15   7   4        1.37        2.38      6.79 o
 -14   7   4       48.62       61.94      7.97 o
 -13   7   4       38.76       46.50      9.10 o
 -12   7   4       72.74       89.77      6.90 o
 -11   7   4      120.15      115.66      7.44 o
 -10   7   4        0.12       -0.27      3.55 o
  -9   7   4        4.93       -0.34      3.64 o
  -8   7   4       97.49       80.11      5.33 o
  -7   7   4        6.17       -1.84      2.15 o
  -6   7   4       57.81       51.47      3.69 o
  -5   7   4      307.04      311.83      8.09 o
  -4   7   4      568.77      511.17     11.33 o
  -3   7   4       81.55       73.69      4.04 o
  -2   7   4       94.93       87.94      4.54 o
  -1   7   4       55.62       71.48      3.68 o
   0   7   4       13.86       16.22      1.91 o
   1   7   4        1.52        2.17      2.27 o
   2   7   4        3.17       -2.79      2.86 o
   3   7   4       11.71        6.87      3.01 o
   4   7   4       38.35       37.81      3.83 o
   5   7   4       84.47       89.96      6.76 o
   6   7   4      123.48       97.32     16.93 o
   7   7   4        4.99        6.73      5.23 o
   8   7   4      153.57      158.18     11.72 o
   9   7   4        0.61        0.90      4.94 o
  10   7   4       12.78        6.35      8.93 o
  11   7   4       45.58       42.26      8.57 o
  12   7   4        3.35        2.96      5.51 o
  13   7   4        0.43        2.70      5.54 o
 -13   8   4        0.24        0.86      3.96 o
 -12   8   4        4.11        1.04      4.54 o
 -11   8   4        6.43        4.81      4.23 o
 -10   8   4      138.63      147.09     12.89 o
  -9   8   4       32.28       32.87      6.40 o
  -8   8   4       13.20       18.02      6.63 o
  -7   8   4       20.22       15.73      4.45 o
  -6   8   4       27.50       22.18      4.19 o
  -5   8   4      264.62      269.33      8.19 o
  -4   8   4        0.11       -0.93      3.05 o
  -3   8   4        5.36       11.00      4.23 o
  -2   8   4      197.01      169.23      8.78 o
  -1   8   4       60.49       52.90      5.91 o
   0   8   4      113.18      127.76      7.60 o
   1   8   4        7.05        9.54      2.88 o
   2   8   4       93.46       98.40      4.68 o
   3   8   4      247.67      252.11     11.86 o
   4   8   4        2.51        1.70      3.24 o
   5   8   4       56.66       70.81      8.88 o
   6   8   4        1.22       -3.73      4.95 o
   7   8   4        9.93       18.42      6.52 o
   8   8   4      107.86      117.46     11.00 o
   9   8   4       52.72       53.67      8.75 o
  10   8   4       28.12       44.51      8.57 o
  11   8   4        3.64        5.74      8.81 o
  -9   9   4        0.06       -2.65      4.97 o
  -8   9   4        5.82       -1.38      3.69 o
  -7   9   4       12.86        8.76      3.55 o
  -6   9   4       16.75       15.13      3.89 o
  -5   9   4        1.26       -1.75      3.24 o
  -4   9   4        0.78       -0.77      4.19 o
  -3   9   4        0.20       -0.72      4.02 o
  -2   9   4       46.97       46.44      6.11 o
  -1   9   4        0.16       -1.71      4.39 o
   0   9   4       64.13       60.08      6.29 o
   1   9   4       28.57       28.03      4.91 o
   2   9   4       19.94       15.59      4.70 o
   3   9   4        8.41        3.70      3.88 o
   4   9   4        0.11       -2.18      4.26 o
   5   9   4        2.16        2.18      7.11 o
   6   9   4        0.52        0.83      8.53 o
   7   9   4        7.67        6.39      9.29 o
 -22   1   5       75.14       69.93      8.55 o
 -21   1   5       48.28       39.89      8.93 o
 -20   1   5      181.91      205.65     14.79 o
 -19   1   5       12.31        7.67      4.46 o
 -18   1   5      605.80      566.21     19.34 o
 -17   1   5      119.66       96.55      7.26 o
 -16   1   5      193.69      183.25      7.46 o
 -15   1   5       74.25       70.73      3.61 o
 -14   1   5       18.01       22.21      2.37 o
 -13   1   5      157.52      159.31      5.34 o
 -12   1   5     2424.55     2529.84     36.08 o
 -11   1   5     1264.05     1363.97     25.39 o
 -10   1   5      792.67      752.89     12.21 o
  -9   1   5       18.17       25.69      1.60 o
  -8   1   5     6911.84     7245.59     96.98 o
  -7   1   5     2442.25     2484.69     31.49 o
  -6   1   5       82.75       85.77      2.48 o
  -5   1   5     1086.91     1076.41     15.77 o
  -4   1   5       30.36       37.00      1.29 o
  -3   1   5      130.33      156.44      2.34 o
  -2   1   5      427.52      422.99      4.58 o
  -1   1   5       41.36       30.60      0.95 o
   0   1   5       60.69       54.33      1.20 o
   1   1   5       24.37       27.62      0.98 o
   2   1   5     2004.94     1993.22     15.51 o
   3   1   5     5020.04     5337.29     40.64 o
   4   1   5     3413.26     3353.99     28.16 o
   5   1   5       18.02       13.28      1.20 o
   6   1   5     1149.24     1215.61     13.45 o
   7   1   5      444.96      520.43      6.67 o
   8   1   5       25.97       25.22      1.93 o
   9   1   5       81.67       87.94      3.95 o
  10   1   5      410.84      418.16      9.34 o
  11   1   5      224.75      229.26      6.90 o
  12   1   5       12.90       11.07      2.82 o
  13   1   5       17.55       16.85      3.21 o
  14   1   5      970.49      974.58     20.59 o
  15   1   5       78.79       82.38      6.74 o
  16   1   5        1.57       -0.13      3.88 o
  17   1   5       10.32       16.11      4.67 o
  18   1   5       33.58       30.99      6.05 o
  19   1   5       99.12      103.53      9.01 o
 -22   2   5       33.34       52.65      8.05 o
 -21   2   5        5.98        2.80      5.11 o
 -20   2   5        0.09       -0.25      4.34 o
 -19   2   5        0.22        4.60      4.58 o
 -18   2   5       24.26       23.31      5.13 o
 -17   2   5        0.76       -2.25      5.78 o
 -16   2   5       33.24       25.43      5.86 o
 -15   2   5       66.70       57.99      3.75 o
 -14   2   5      294.54      302.75      7.23 o
 -13   2   5      171.41      167.37      5.01 o
 -12   2   5       15.71       15.92      1.90 o
 -11   2   5      550.03      569.83     10.07 o
 -10   2   5      554.17      633.80     16.73 o
  -9   2   5      180.45      158.62      3.70 o
  -8   2   5       62.07       77.64      3.81 o
  -7   2   5       52.86       56.48      4.00 o
  -6   2   5        1.61        0.77      1.42 o
  -5   2   5       38.25       40.93      2.49 o
  -4   2   5     1197.17     1173.37     14.63 o
  -3   2   5      683.57      645.83      7.15 o
  -2   2   5      257.12      290.72      3.80 o
  -1   2   5      723.56      682.59      6.74 o
   0   2   5      124.18      111.28      1.98 o
   1   2   5      210.96      237.40      3.06 o
   2   2   5      228.11      184.24      2.79 o
   3   2   5      402.17      408.41      4.75 o
   4   2   5      150.54      194.61      3.42 o
   5   2   5      399.67      421.25      5.56 o
   6   2   5       17.03       22.86      1.53 o
   7   2   5      407.36      406.07      6.73 o
   8   2   5       32.82       29.23      2.14 o
   9   2   5       86.86       78.41      3.09 o
  10   2   5       76.94       71.42      3.31 o
  11   2   5        1.30        0.60      2.11 o
  12   2   5      230.84      232.67      7.19 o
  13   2   5       52.55       51.51      4.67 o
  14   2   5      152.12      144.47      7.42 o
  15   2   5      138.54      128.67      6.75 o
  16   2   5       23.23       17.27      6.50 o
  17   2   5        5.09        3.67      5.55 o
  18   2   5        0.07       10.13      6.57 o
  19   2   5       13.00       14.19      7.54 o
 -21   3   5        8.91       12.65      5.27 o
 -20   3   5      207.84      222.72     14.79 o
 -19   3   5       32.66       32.79      5.88 o
 -18   3   5      317.79      302.18     13.47 o
 -17   3   5      101.67      102.88      7.68 o
 -16   3   5      142.61      141.83      6.32 o
 -15   3   5      269.85      281.22      7.80 o
 -14   3   5      649.80      654.12     13.31 o
 -13   3   5     1245.14     1220.87     21.49 o
 -12   3   5       39.45       42.75      2.63 o
 -11   3   5     1412.82     1412.16     23.67 o
 -10   3   5      127.80      144.32      8.60 o
  -9   3   5      715.98      661.15     16.19 o
  -8   3   5       97.29       75.86      4.02 o
  -7   3   5     1808.60     1806.98     29.34 o
  -6   3   5       12.37       29.45      1.34 o
  -5   3   5       61.75       46.45      2.03 o
  -4   3   5     1283.58     1358.73     16.54 o
  -3   3   5       31.85       45.40      1.76 o
  -2   3   5     1027.25      981.13     11.11 o
  -1   3   5      125.34      114.48      3.26 o
   0   3   5     2244.34     2394.53     22.33 o
   1   3   5      976.47     1079.60     10.58 o
   2   3   5     1947.65     1998.53     17.43 o
   3   3   5      309.01      317.85      4.30 o
   4   3   5      872.53      912.29      9.80 o
   5   3   5        0.02       -1.06      1.06 o
   6   3   5       83.74       91.11      3.29 o
   7   3   5      618.41      596.80      9.69 o
   8   3   5       35.35       33.41      2.58 o
   9   3   5      817.54      796.41     12.41 o
  10   3   5      135.77      154.19      7.62 o
  11   3   5      898.13      865.82     16.17 o
  12   3   5        0.25       -2.78      2.78 o
  13   3   5        7.45       12.08      4.46 o
  14   3   5      356.34      336.87     17.45 o
  15   3   5        5.74        3.31      4.45 o
  16   3   5        4.62        4.39      7.92 o
  17   3   5       18.62        8.39      6.91 o
  18   3   5       37.13       38.30      8.81 o
 -20   4   5        0.22        2.59      4.86 o
 -19   4   5        3.44        4.09      4.45 o
 -18   4   5        7.29        1.77      6.75 o
 -17   4   5       14.99       10.73      9.46 o
 -16   4   5        0.16        0.14      3.32 o
 -15   4   5       82.80       86.93      6.66 o
 -14   4   5      502.37      516.31     11.40 o
 -13   4   5        0.34       -0.80      1.98 o
 -12   4   5       86.35       91.70      4.01 o
 -11   4   5      273.21      269.01      8.39 o
 -10   4   5      139.21      133.70      3.93 o
  -9   4   5      380.13      384.91      7.23 o
  -8   4   5      102.97      106.52      2.96 o
  -7   4   5      491.70      494.32      8.06 o
  -6   4   5      188.66      210.40      4.60 o
  -5   4   5      652.49      648.94      9.25 o
  -4   4   5       38.07       42.44      1.88 o
  -3   4   5     2364.46     2437.57     27.08 o
  -2   4   5        1.49       -0.86      0.94 o
  -1   4   5     1252.32     1207.10     12.73 o
   0   4   5       50.33       35.42      1.59 o
   1   4   5        5.20        4.16      1.30 o
   2   4   5      411.33      419.84      6.48 o
   3   4   5      539.89      611.90      9.19 o
   4   4   5     1647.02     1702.31     18.83 o
   5   4   5       42.14       43.97      2.32 o
   6   4   5      372.85      392.48      7.29 o
   7   4   5      219.91      208.91      7.20 o
   8   4   5        6.16        5.95      2.96 o
   9   4   5      456.39      396.86      8.65 o
  10   4   5       12.79       11.34      3.52 o
  11   4   5      201.69      209.66      9.53 o
  12   4   5      383.65      381.08     27.64 o
  13   4   5        4.14        7.80      4.50 o
  14   4   5        6.45       13.42      4.79 o
  15   4   5       45.20       35.71      6.23 o
  16   4   5       15.22       14.23      7.03 o
  17   4   5        0.07       -0.74      6.37 o
 -19   5   5        2.01        2.37      4.40 o
 -18   5   5        1.44        1.49      3.99 o
 -17   5   5       29.58       36.68      5.42 o
 -16   5   5        0.58        1.21      3.46 o
 -15   5   5        7.48        8.40      2.54 o
 -14   5   5       16.24       14.83      4.27 o
 -13   5   5      172.44      179.77      6.04 o
 -12   5   5      262.35      255.01      5.39 o
 -11   5   5      677.43      665.29     11.48 o
 -10   5   5     1027.44     1002.63     14.48 o
  -9   5   5      115.16      113.93      3.34 o
  -8   5   5     1250.44     1228.92     14.99 o
  -7   5   5       19.72       21.81      2.05 o
  -6   5   5      617.94      598.46      9.93 o
  -5   5   5       26.63       30.25      2.49 o
  -4   5   5       22.27       28.81      2.02 o
  -3   5   5      137.81      138.76      3.44 o
  -2   5   5     1122.32     1151.14     12.40 o
  -1   5   5       82.08       70.86      2.08 o
   0   5   5        0.65       -0.87      1.49 o
   1   5   5       20.08       23.55      1.84 o
   2   5   5        3.29        5.11      1.61 o
   3   5   5      158.69      158.83      4.63 o
   4   5   5       67.28       68.77      3.70 o
   5   5   5      612.12      614.99     10.24 o
   6   5   5        9.32       11.94      1.76 o
   7   5   5      625.58      649.82     11.31 o
   8   5   5      620.26      573.76     11.77 o
   9   5   5      300.72      293.08     12.63 o
  10   5   5        0.00        1.02      4.48 o
  11   5   5      105.23      131.46      8.78 o
  12   5   5        0.14       -1.67      4.22 o
  13   5   5      125.58      125.07      8.98 o
  14   5   5       98.44      105.98      8.85 o
  15   5   5        2.18        8.87      5.15 o
  16   5   5        3.60        8.91      8.49 o
 -18   6   5        4.51       -2.78      3.86 o
 -17   6   5       27.17       24.23      5.04 o
 -16   6   5       38.22       26.49      5.07 o
 -15   6   5       57.32       47.57      4.54 o
 -14   6   5       32.13       35.93      7.77 o
 -13   6   5      280.69      259.97      8.36 o
 -12   6   5      183.27      191.03      6.70 o
 -11   6   5       16.87       13.78      2.60 o
 -10   6   5       60.47       69.79      3.82 o
  -9   6   5      284.44      288.44      7.47 o
  -8   6   5       10.11        6.40      1.80 o
  -7   6   5       19.63       22.23      2.22 o
  -6   6   5        0.67        1.84      2.02 o
  -5   6   5       55.38       54.84      3.06 o
  -4   6   5        0.01        1.34      1.72 o
  -3   6   5      179.97      181.07      4.15 o
  -2   6   5        5.78        5.87      1.82 o
  -1   6   5       41.02       39.92      2.61 o
   0   6   5       45.39       50.91      2.87 o
   1   6   5     1035.21     1027.66     14.87 o
   2   6   5      129.57      131.86      4.97 o
   3   6   5       26.97       30.93      3.01 o
   4   6   5       32.05       34.08      3.14 o
   5   6   5        0.01       -2.03      3.02 o
   6   6   5        0.98        2.54      3.11 o
   7   6   5       36.79       44.78      4.81 o
   8   6   5        0.00        4.51      5.45 o
   9   6   5       78.82       65.02      9.63 o
  10   6   5       96.56       87.12      7.78 o
  11   6   5        3.06        4.07      4.88 o
  12   6   5        6.16       11.11      5.22 o
  13   6   5        0.05       -1.92      4.49 o
  14   6   5        0.64        8.46      5.10 o
  15   6   5       42.71       44.81      7.14 o
 -16   7   5       43.98       42.70      6.04 o
 -15   7   5       38.68       36.40      5.76 o
 -14   7   5        0.85        3.55      3.54 o
 -13   7   5       51.93       55.90      5.67 o
 -12   7   5        8.25        7.84      3.86 o
 -11   7   5      127.93      124.72      7.68 o
 -10   7   5      109.06      118.88     10.23 o
  -9   7   5       22.86       26.77      3.45 o
  -8   7   5      310.50      329.32      8.92 o
  -7   7   5        0.01       -2.06      2.06 o
  -6   7   5       55.07       56.83      3.52 o
  -5   7   5      342.63      338.91      7.31 o
  -4   7   5        0.03        2.25      2.58 o
  -3   7   5      508.51      481.53     10.83 o
  -2   7   5        6.58        5.03      2.46 o
  -1   7   5      358.68      345.79      7.90 o
   0   7   5        4.68        5.67      1.79 o
   1   7   5      786.58      782.27     14.11 o
   2   7   5       12.84       13.67      3.48 o
   3   7   5        7.97        5.94      3.09 o
   4   7   5       19.99       30.55      3.88 o
   5   7   5      194.40      203.63      7.52 o
   6   7   5        0.53        6.45      6.71 o
   7   7   5       45.88       61.71     12.45 o
   8   7   5       24.14       17.22      7.52 o
   9   7   5       30.02       32.98      7.37 o
  10   7   5       49.22       53.18      8.77 o
  11   7   5       33.65       36.91      8.11 o
  12   7   5       52.53       74.09      9.86 o
  13   7   5        1.85        2.80      5.75 o
 -13   8   5        6.03       -1.85      3.66 o
 -12   8   5       12.15        8.52      6.22 o
 -11   8   5        0.40       -1.74      3.84 o
 -10   8   5       99.47      127.28      8.42 o
  -9   8   5        9.38        6.60      3.65 o
  -8   8   5        0.01       -2.82      2.82 o
  -7   8   5        2.72        3.71      3.17 o
  -6   8   5        0.93       -2.98      2.98 o
  -5   8   5       60.92       44.35      4.75 o
  -4   8   5       20.78       21.46      4.02 o
  -3   8   5       16.98       17.77      4.63 o
  -2   8   5        0.61        1.01      3.97 o
  -1   8   5       16.05       14.46      4.37 o
   0   8   5        2.14        4.17      3.31 o
   1   8   5      242.66      229.37      6.88 o
   2   8   5      165.48      179.78      8.95 o
   3   8   5      165.92      178.40     10.87 o
   4   8   5       12.39       14.99      3.62 o
   5   8   5        5.80       10.38      6.31 o
   6   8   5       25.46       17.37      6.58 o
   7   8   5        0.38        7.51      5.91 o
   8   8   5        0.03       -2.22      5.54 o
   9   8   5        3.24       -2.18      6.34 o
  10   8   5       15.94       28.75      7.85 o
  -9   9   5        3.56        1.29      3.60 o
  -8   9   5       68.39       72.03      5.95 o
  -7   9   5       29.17       16.36      4.43 o
  -6   9   5        0.05       -0.14      3.42 o
  -5   9   5      177.40      179.61      9.77 o
  -4   9   5        7.28        2.70      4.42 o
  -3   9   5       78.15       74.79      7.13 o
  -2   9   5       12.41        6.78      4.88 o
  -1   9   5       77.44       70.20      6.82 o
   0   9   5       37.15       32.94      7.97 o
   1   9   5      194.68      183.80      9.33 o
   2   9   5       30.83       43.30      5.64 o
   3   9   5        2.55       -0.38      3.70 o
   4   9   5       96.17       99.25     10.96 o
   5   9   5       38.23       35.58      8.13 o
   6   9   5       69.48       94.16     15.19 o
 -22   0   6      113.18      118.49     14.39 o
 -21   0   6        5.06       24.97      8.32 o
 -20   0   6      122.20      131.82     13.34 o
 -19   0   6        7.92        9.46      6.47 o
 -18   0   6       31.31       53.67      8.89 o
 -17   0   6      492.72      488.66     23.84 o
 -16   0   6     1279.67     1155.38     43.24 o
 -15   0   6       22.72        9.07     14.10 o
 -14   0   6      105.11       95.19      5.55 o
 -13   0   6       16.53       16.08      2.39 o
 -12   0   6       58.41       58.30      3.77 o
 -11   0   6      543.95      546.58     21.59 o
 -10   0   6        2.36       -0.21      1.72 o
  -9   0   6     3694.36     3821.06     77.32 o
  -8   0   6     1802.93     1702.17    107.80 o
  -7   0   6      238.81      278.30      6.76 o
  -6   0   6     3036.03     2910.07     72.86 o
  -5   0   6       15.83       16.65      3.23 o
  -4   0   6      743.56      607.96     10.98 o
  -3   0   6     4743.34     4489.92     59.45 o
  -2   0   6     9976.31    10062.59    110.16 o
  -1   0   6     2032.07     1688.10     18.66 o
   0   0   6      620.55      678.75      8.58 o
   1   0   6      733.84      632.28      8.23 o
   2   0   6     3261.01     3450.19     36.73 o
   3   0   6      580.97      567.95      8.32 o
   4   0   6      611.43      709.64     10.88 o
   5   0   6     1119.61     1154.40     16.32 o
   6   0   6     1492.20     1571.73     21.42 o
   7   0   6      324.14      312.65      6.70 o
   8   0   6      306.23      321.67      8.72 o
   9   0   6      766.90      887.07     20.49 o
  10   0   6       74.17       69.31      5.34 o
  11   0   6       12.79       12.27      3.55 o
  12   0   6      195.97      214.11      9.30 o
  13   0   6      870.53      958.22     23.24 o
  14   0   6      537.28      585.37     16.94 o
  15   0   6        0.02        4.41      5.51 o
  16   0   6      563.00      630.56     29.82 o
  17   0   6        4.17        8.18      5.71 o
  18   0   6      744.48      859.71     28.80 o
  19   0   6        7.76       13.58      6.64 o
 -22   1   6        5.19       10.21      5.62 o
 -21   1   6        1.33        3.95      4.82 o
 -20   1   6       13.61       18.04      5.43 o
 -19   1   6        2.91        2.68      3.91 o
 -18   1   6      120.62      109.86      7.93 o
 -17   1   6       35.87       31.07      4.88 o
 -16   1   6      123.54      120.21      7.54 o
 -15   1   6       24.96       22.45      2.54 o
 -14   1   6       12.23       11.20      2.57 o
 -13   1   6       55.14       47.72      2.53 o
 -12   1   6        0.49       -1.54      1.54 o
 -11   1   6      524.66      545.46      9.68 o
 -10   1   6        4.40        1.82      1.35 o
  -9   1   6        9.62        8.82      1.44 o
  -8   1   6      454.28      474.59      7.56 o
  -7   1   6      176.26      172.69      3.98 o
  -6   1   6      404.37      386.04      7.12 o
  -5   1   6        2.62        3.76      0.88 o
  -4   1   6      367.06      380.68      5.40 o
  -3   1   6        1.81        0.21      0.64 o
  -2   1   6     1052.42     1043.85     10.43 o
  -1   1   6       39.36       50.24      1.30 o
   0   1   6     2845.89     2836.22     22.12 o
   1   1   6      269.35      251.76      3.07 o
   2   1   6      408.15      411.95      4.80 o
   3   1   6      689.30      720.63      7.40 o
   4   1   6        2.34        2.04      1.02 o
   5   1   6      960.02      973.89     10.08 o
   6   1   6       89.34      108.66      2.67 o
   7   1   6        0.55       -0.08      1.25 o
   8   1   6      158.71      158.01      3.99 o
   9   1   6      122.95      139.58      4.19 o
  10   1   6       85.74       92.09      4.65 o
  11   1   6        9.93        6.97      3.69 o
  12   1   6       13.35       13.14      2.76 o
  13   1   6      248.72      225.70      7.04 o
  14   1   6       66.66       67.46      4.96 o
  15   1   6       43.49       40.25      5.06 o
  16   1   6        0.01        4.83      3.79 o
  17   1   6       47.17       45.94      5.50 o
  18   1   6       14.66       10.41      5.55 o
  19   1   6       20.12       20.10      6.13 o
 -22   2   6       11.99        8.45      5.53 o
 -21   2   6      123.82      142.03     10.29 o
 -20   2   6      187.86      168.54     10.67 o
 -19   2   6      108.19       91.52      7.75 o
 -18   2   6      119.07      153.06      9.28 o
 -17   2   6       39.10       40.78      9.17 o
 -16   2   6      358.43      357.14     12.70 o
 -15   2   6      106.26       82.84      4.15 o
 -14   2   6       88.88       93.77      3.88 o
 -13   2   6        0.57        0.50      1.79 o
 -12   2   6       27.07       26.36      2.11 o
 -11   2   6        0.29        0.49      1.25 o
 -10   2   6       85.00       80.48      3.93 o
  -9   2   6      340.84      360.93      6.23 o
  -8   2   6      149.56      138.68      3.36 o
  -7   2   6      245.10      271.93      4.94 o
  -6   2   6     1223.88     1179.90     14.89 o
  -5   2   6      213.70      219.09      4.08 o
  -4   2   6      217.78      187.85      3.03 o
  -3   2   6     2523.04     2477.71     22.93 o
  -2   2   6     5880.30     6021.02     53.34 o
  -1   2   6      244.26      216.50      3.53 o
   0   2   6      728.61      742.05      7.34 o
   1   2   6       44.71       76.95      1.88 o
   2   2   6      331.47      356.23      4.41 o
   3   2   6     2645.74     2851.73     23.48 o
   4   2   6     3392.18     3684.20     30.94 o
   5   2   6      114.46      114.52      2.67 o
   6   2   6       99.31       90.01      2.83 o
   7   2   6       18.09       12.08      1.82 o
   8   2   6      409.25      420.17      7.78 o
   9   2   6       82.42       78.25      3.53 o
  10   2   6      522.29      511.65     10.17 o
  11   2   6      111.28      107.01      5.08 o
  12   2   6      203.50      205.59      8.64 o
  13   2   6      968.96      957.41     20.38 o
  14   2   6       32.63       36.04      4.68 o
  15   2   6        1.69        6.18      3.37 o
  16   2   6        0.12       -0.13      5.45 o
  17   2   6        3.58        6.70      6.62 o
  18   2   6       96.84      112.31      9.41 o
 -21   3   6        3.69        5.44      6.22 o
 -20   3   6        4.40       -1.25      4.38 o
 -19   3   6       36.73       29.92     10.43 o
 -18   3   6        8.17        5.24      3.90 o
 -17   3   6        7.48        5.33      3.75 o
 -16   3   6       12.19       12.71      2.67 o
 -15   3   6       12.56        8.89      2.33 o
 -14   3   6        4.43       10.16      2.09 o
 -13   3   6      194.18      162.56      4.94 o
 -12   3   6       82.62       86.94      4.53 o
 -11   3   6      414.02      432.06     15.62 o
 -10   3   6       38.12       40.14      4.19 o
  -9   3   6       17.63       14.92      2.62 o
  -8   3   6      804.73      765.05     17.38 o
  -7   3   6       85.37      102.68      4.36 o
  -6   3   6      691.29      684.90     10.19 o
  -5   3   6      128.19      142.12      2.98 o
  -4   3   6      522.84      586.78      7.18 o
  -3   3   6      159.09      190.18      3.08 o
  -2   3   6     1025.08     1021.84     11.70 o
  -1   3   6       15.78       23.37      1.29 o
   0   3   6      109.52       94.92      2.45 o
   1   3   6      736.84      757.80      7.69 o
   2   3   6      571.81      715.20      7.71 o
   3   3   6        5.99        4.51      1.34 o
   4   3   6       38.26       53.22      1.89 o
   5   3   6       52.32       58.00      2.37 o
   6   3   6       13.44       18.17      1.95 o
   7   3   6       55.33       64.08      3.47 o
   8   3   6      223.77      210.80      6.07 o
   9   3   6        3.40       -2.22      2.22 o
  10   3   6       99.62       98.36      4.59 o
  11   3   6       11.18       13.95      4.59 o
  12   3   6        4.67       -1.24      3.30 o
  13   3   6      135.69      140.25     11.38 o
  14   3   6       10.86        7.01      5.00 o
  15   3   6        6.07        8.34      4.90 o
  16   3   6       23.26       27.89      7.97 o
  17   3   6        1.52       -5.84      5.88 o
  18   3   6        2.40        6.99      6.80 o
 -20   4   6      101.18       98.47     15.80 o
 -19   4   6       60.12       65.20      6.67 o
 -18   4   6      207.46      225.46     10.89 o
 -17   4   6       28.89       23.60      4.46 o
 -16   4   6       59.33       54.35      3.84 o
 -15   4   6       19.47       13.87      2.44 o
 -14   4   6      228.67      204.12      5.87 o
 -13   4   6      133.42      136.66      4.43 o
 -12   4   6      294.68      245.46     12.86 o
 -11   4   6      827.79      782.24     19.09 o
 -10   4   6      275.12      261.78      8.34 o
  -9   4   6       94.49      105.98      3.50 o
  -8   4   6        8.16        9.20      1.29 o
  -7   4   6      122.96      130.13      3.55 o
  -6   4   6      148.88      147.23      4.56 o
  -5   4   6       80.18       91.47      3.51 o
  -4   4   6       59.83       75.65      2.82 o
  -3   4   6      126.97      123.65      2.82 o
  -2   4   6      200.05      198.19      3.84 o
  -1   4   6      758.01      761.57      8.44 o
   0   4   6      114.11      111.65      2.97 o
   1   4   6      392.70      398.71      5.67 o
   2   4   6     1193.03     1166.41     12.86 o
   3   4   6        0.78        3.39      1.15 o
   4   4   6      929.34      954.45     13.37 o
   5   4   6       38.01       33.69      2.47 o
   6   4   6       20.71       20.62      2.56 o
   7   4   6        6.65        7.18      2.36 o
   8   4   6      481.85      473.61      9.60 o
   9   4   6       21.89       32.02      3.34 o
  10   4   6      560.78      518.74     11.87 o
  11   4   6      153.43      172.96     12.10 o
  12   4   6      333.65      306.23     13.48 o
  13   4   6      256.64      258.33     12.05 o
  14   4   6       33.63       38.53      6.32 o
  15   4   6        6.34        1.52      4.17 o
  16   4   6        0.41        5.65      6.01 o
  17   4   6        0.88       -0.15      6.51 o
 -19   5   6       34.22       28.82      5.42 o
 -18   5   6        6.13        5.36      4.07 o
 -17   5   6        3.28        9.65      3.76 o
 -16   5   6       93.92       97.66      9.62 o
 -15   5   6       31.35       36.82      4.75 o
 -14   5   6      111.12      107.41      4.09 o
 -13   5   6      411.20      401.73      8.53 o
 -12   5   6       52.97       61.86      3.25 o
 -11   5   6        0.01        1.02      1.79 o
 -10   5   6       19.20       15.63      2.08 o
  -9   5   6       17.31       17.60      1.58 o
  -8   5   6       55.49       54.40      2.44 o
  -7   5   6        0.12       -0.25      2.20 o
  -6   5   6        1.89       -0.39      1.61 o
  -5   5   6      123.75      145.86      4.40 o
  -4   5   6        2.91        0.30      1.48 o
  -3   5   6        9.91       11.77      1.37 o
  -2   5   6       85.37       81.78      2.49 o
  -1   5   6       89.10       96.36      2.35 o
   0   5   6       77.83       70.55      2.56 o
   1   5   6        9.28       13.57      1.70 o
   2   5   6      520.69      536.81     10.60 o
   3   5   6       14.55       18.02      2.31 o
   4   5   6       36.28       42.55      3.27 o
   5   5   6        0.98        3.19      2.28 o
   6   5   6        9.68       10.89      2.50 o
   7   5   6       45.22       54.26      3.39 o
   8   5   6        0.79        1.77      3.25 o
   9   5   6       10.42       11.60      3.71 o
  10   5   6       75.17       77.18      7.25 o
  11   5   6        8.65       11.67      4.86 o
  12   5   6        8.35        9.57      5.97 o
  13   5   6        8.54       21.36      5.54 o
  14   5   6       18.84       17.72      5.56 o
  15   5   6        0.18        5.65      5.05 o
  16   5   6       59.23       57.82     10.06 o
 -18   6   6       14.67        7.28      7.60 o
 -17   6   6       26.20       21.97      4.44 o
 -16   6   6        0.03       -0.22      2.58 o
 -15   6   6       46.45       58.88      4.53 o
 -14   6   6       64.27       66.96      4.45 o
 -13   6   6      119.03      141.60      5.01 o
 -12   6   6        2.14        3.55      2.70 o
 -11   6   6      445.99      427.32      9.24 o
 -10   6   6        1.18        3.70      2.15 o
  -9   6   6      630.34      635.15     10.27 o
  -8   6   6      241.87      240.58      5.04 o
  -7   6   6      319.23      351.12      6.80 o
  -6   6   6      554.52      532.75      8.91 o
  -5   6   6      995.18      995.46     14.09 o
  -4   6   6       16.43       17.92      2.08 o
  -3   6   6        3.74        0.45      1.02 o
  -2   6   6        2.26       -1.49      1.86 o
  -1   6   6      391.74      388.12      7.68 o
   0   6   6      106.02      111.74      4.43 o
   1   6   6      452.69      455.51      9.41 o
   2   6   6       18.63       20.82      2.54 o
   3   6   6      795.02      804.93     12.54 o
   4   6   6        1.28        9.25      2.60 o
   5   6   6        0.02        0.39      2.40 o
   6   6   6      203.02      175.85     11.22 o
   7   6   6       32.72       39.72      4.71 o
   8   6   6      126.71      139.40      7.44 o
   9   6   6       45.78       32.59      5.93 o
  10   6   6        4.02        5.90      4.54 o
  11   6   6       87.90      100.25     11.75 o
  12   6   6       21.18       22.96      5.95 o
  13   6   6       21.33       26.38      6.07 o
  14   6   6       59.61       50.05      7.55 o
 -16   7   6       24.79       28.28      4.69 o
 -15   7   6        4.71        2.17      5.58 o
 -14   7   6      188.08      169.76     14.76 o
 -13   7   6        5.32       -1.50      3.21 o
 -12   7   6        1.32        0.48      3.49 o
 -11   7   6       21.00       19.89      4.29 o
 -10   7   6        2.95       -0.89      2.33 o
  -9   7   6       27.98       37.66      4.10 o
  -8   7   6        8.29        5.29      2.38 o
  -7   7   6        0.11        1.01      2.51 o
  -6   7   6       99.91      103.00      7.05 o
  -5   7   6       33.37       25.51      3.16 o
  -4   7   6       83.03       64.35      3.99 o
  -3   7   6      311.59      319.12      7.14 o
  -2   7   6      153.11      138.13      5.94 o
  -1   7   6       97.28       91.16      6.36 o
   0   7   6       20.27       19.57      2.25 o
   1   7   6        2.53       -0.12      3.05 o
   2   7   6       46.06       55.77      5.28 o
   3   7   6      102.26      101.41      5.81 o
   4   7   6       57.19       55.44      4.87 o
   5   7   6      120.74      118.94      6.98 o
   6   7   6        0.76       -1.07      3.95 o
   7   7   6       75.26       63.93      6.94 o
   8   7   6       43.58       51.33      8.27 o
   9   7   6        0.03       -3.24      5.05 o
  10   7   6       67.81       63.37      9.45 o
  11   7   6       10.22       11.65      6.79 o
  12   7   6        7.09       18.84      6.96 o
 -13   8   6        1.04       -3.68      3.68 o
 -12   8   6        8.60        2.42      2.99 o
 -11   8   6       46.08       52.38      4.62 o
 -10   8   6       38.10       35.25      4.02 o
  -9   8   6      195.36      208.29     10.37 o
  -8   8   6        0.32        0.08      3.28 o
  -7   8   6        2.45        0.38      3.48 o
  -6   8   6      482.82      497.82     13.35 o
  -5   8   6      122.80      112.18      9.22 o
  -4   8   6       55.78       60.72      5.22 o
  -3   8   6       29.46       33.26      4.43 o
  -2   8   6       13.00       12.06      4.46 o
  -1   8   6       78.93       93.07      5.88 o
   0   8   6        0.83       -0.28      3.97 o
   1   8   6       57.40       72.39      4.85 o
   2   8   6       14.96       16.95      3.23 o
   3   8   6      121.67      112.91      6.34 o
   4   8   6       27.66       31.07      4.33 o
   5   8   6       10.01       14.81      4.84 o
   6   8   6        0.28        7.89      6.13 o
   7   8   6      101.39      102.78     17.54 o
   8   8   6      197.57      200.55     14.23 o
   9   8   6        7.50        9.14     12.57 o
  -8   9   6        4.41        9.84      4.72 o
  -7   9   6        7.02        7.19      4.03 o
  -6   9   6        1.30        2.24      4.11 o
  -5   9   6        4.05       -2.69      5.23 o
  -4   9   6       11.92       14.79      3.96 o
  -3   9   6       51.33       42.08      5.05 o
  -2   9   6        4.02        0.44      3.68 o
  -1   9   6       50.51       44.61      6.19 o
   0   9   6        0.32       -0.40      4.21 o
   1   9   6       47.75       35.05      9.29 o
   2   9   6       55.15       48.43      5.90 o
   3   9   6        0.33        0.95      3.51 o
   4   9   6       11.41        9.38      4.18 o
   5   9   6        2.93       -7.84      7.84 o
 -22   1   7      150.02      175.51     26.39 o
 -21   1   7       89.24      112.27     14.99 o
 -20   1   7       99.31      114.49     15.64 o
 -19   1   7      119.13      132.05      9.70 o
 -18   1   7        8.93       14.96      4.25 o
 -17   1   7        0.53        3.72      4.97 o
 -16   1   7        0.36       -0.57      2.36 o
 -15   1   7        0.03       -2.18      2.18 o
 -14   1   7      540.63      574.89     10.79 o
 -13   1   7      169.24      177.90      5.10 o
 -12   1   7      330.79      330.74      7.01 o
 -11   1   7      321.16      318.88      6.66 o
 -10   1   7       18.77       13.55      1.71 o
  -9   1   7     1349.82     1401.80     18.99 o
  -8   1   7      183.41      201.74      4.67 o
  -7   1   7      712.28      675.39     10.14 o
  -6   1   7       37.71       48.37      1.81 o
  -5   1   7      170.99      143.57      2.98 o
  -4   1   7     1448.10     1634.63     17.36 o
  -3   1   7     2417.62     2511.07     23.23 o
  -2   1   7      892.80      812.48      7.96 o
  -1   1   7       80.72      101.64      2.00 o
   0   1   7     5468.62     5732.21     42.18 o
   1   1   7      212.94      225.09      3.16 o
   2   1   7     3086.43     3213.17     25.25 o
   3   1   7      313.63      381.93      4.84 o
   4   1   7      588.29      596.35      6.68 o
   5   1   7        3.78        1.81      1.15 o
   6   1   7      920.51     1000.29     11.16 o
   7   1   7      236.26      247.73      4.80 o
   8   1   7      123.49      100.24      3.64 o
   9   1   7       56.32       47.13      2.92 o
  10   1   7      283.50      282.91      6.84 o
  11   1   7       29.76       26.63      3.04 o
  12   1   7       70.42       69.93      4.40 o
  13   1   7      341.44      371.28     12.08 o
  14   1   7      101.13       99.07      5.75 o
  15   1   7      118.38      117.18      7.08 o
  16   1   7       53.59       53.54      5.55 o
  17   1   7      111.57      146.68      8.14 o
  18   1   7       18.01       28.98      6.68 o
 -22   2   7       25.87       13.02      5.84 o
 -21   2   7        8.57        1.88      5.86 o
 -20   2   7        4.82        8.65      4.86 o
 -19   2   7        2.20        9.82      9.94 o
 -18   2   7       18.50       20.65      5.94 o
 -17   2   7       20.83       20.65      4.15 o
 -16   2   7       56.65       50.17      3.97 o
 -15   2   7       17.13       19.60      2.80 o
 -14   2   7       23.02       20.27      2.30 o
 -13   2   7        3.60        0.55      1.62 o
 -12   2   7       62.33       66.94      2.98 o
 -11   2   7       55.87       55.14      3.19 o
 -10   2   7      907.30      908.69     13.31 o
  -9   2   7        5.76        5.27      1.45 o
  -8   2   7       86.95       68.73      2.43 o
  -7   2   7      973.96      994.68     14.13 o
  -6   2   7      653.06      594.05      8.60 o
  -5   2   7       12.02       14.47      1.20 o
  -4   2   7        0.52       -0.74      0.77 o
  -3   2   7      407.57      438.58      5.43 o
  -2   2   7      651.76      643.46      7.25 o
  -1   2   7      829.35      883.36      8.55 o
   0   2   7      281.45      316.18      3.92 o
   1   2   7      310.08      303.38      4.24 o
   2   2   7        2.90        3.78      1.13 o
   3   2   7      581.02      660.34      7.44 o
   4   2   7      178.42      210.10      3.54 o
   5   2   7       39.70       38.64      1.95 o
   6   2   7       77.01       76.34      2.75 o
   7   2   7       19.86       25.02      2.01 o
   8   2   7      137.08      123.24      3.80 o
   9   2   7        6.56        6.37      2.30 o
  10   2   7       11.50        8.48      2.48 o
  11   2   7       42.90       48.07      3.61 o
  12   2   7        3.58        7.48      3.25 o
  13   2   7       19.46       18.40      3.64 o
  14   2   7        1.91        1.95      3.13 o
  15   2   7        0.37        4.33      3.64 o
  16   2   7       18.71       13.94      5.57 o
  17   2   7       12.44       12.16      5.41 o
  18   2   7        0.75       -1.79      8.42 o
 -21   3   7       32.72       41.84      6.55 o
 -20   3   7       17.73       20.70      5.29 o
 -19   3   7      253.02      253.65     11.86 o
 -18   3   7       28.83       25.51      5.62 o
 -17   3   7      286.67      275.29      7.26 o
 -16   3   7       38.14       45.11      2.89 o
 -15   3   7      346.11      325.40      7.32 o
 -14   3   7       15.86       16.99      1.79 o
 -13   3   7       16.97       16.23      1.84 o
 -12   3   7      429.60      422.38     15.80 o
 -11   3   7      168.90      176.89      9.71 o
 -10   3   7       18.86        7.64      2.58 o
  -9   3   7      213.53      183.54      7.32 o
  -8   3   7       68.86       81.93      2.71 o
  -7   3   7      515.14      559.46      8.83 o
  -6   3   7      203.24      217.19      4.66 o
  -5   3   7      371.68      456.13      6.90 o
  -4   3   7       62.78       63.38      1.86 o
  -3   3   7      205.37      200.06      3.31 o
  -2   3   7       52.58       60.01      2.16 o
  -1   3   7      281.15      352.51      9.28 o
   0   3   7     5998.79     6294.08     56.17 o
   1   3   7     1797.72     1810.29     16.24 o
   2   3   7     1467.78     1531.05     14.14 o
   3   3   7      319.83      309.01      4.57 o
   4   3   7      293.58      302.10      5.26 o
   5   3   7      521.73      518.30      7.57 o
   6   3   7      291.39      317.01      6.05 o
   7   3   7      204.84      191.50      4.83 o
   8   3   7      186.10      196.30      6.08 o
   9   3   7       21.11       13.50      2.91 o
  10   3   7      671.87      671.59     14.34 o
  11   3   7      320.17      292.31     10.49 o
  12   3   7       81.58       86.09      5.84 o
  13   3   7      103.91      119.12      8.75 o
  14   3   7        1.59        2.16      4.46 o
  15   3   7        0.58       -2.29      4.34 o
  16   3   7       10.29       11.80      7.14 o
  17   3   7       31.14       38.81      9.17 o
 -20   4   7       16.27       22.54     11.56 o
 -19   4   7       32.41       33.88      5.23 o
 -18   4   7       44.39       52.64      5.41 o
 -17   4   7       21.93       22.42      2.76 o
 -16   4   7      171.37      144.89      7.28 o
 -15   4   7        0.04        2.91      6.63 o
 -14   4   7      146.98      123.91      9.31 o
 -13   4   7      457.10      441.06     13.61 o
 -12   4   7        3.25        1.21      3.47 o
 -11   4   7     1166.53     1091.02     21.49 o
 -10   4   7       84.89       77.43      4.99 o
  -9   4   7      124.17      128.57      3.65 o
  -8   4   7        9.35        9.54      1.48 o
  -7   4   7        0.58       -1.24      1.24 o
  -6   4   7       52.80       58.39      2.28 o
  -5   4   7        7.64        3.31      1.48 o
  -4   4   7       39.23       45.41      1.87 o
  -3   4   7      245.74      222.05      3.95 o
  -2   4   7       41.78       52.24      2.19 o
  -1   4   7     1321.75     1317.49     13.47 o
   0   4   7        0.98        2.42      1.03 o
   1   4   7      198.27      194.97      3.78 o
   2   4   7      496.90      469.34      7.00 o
   3   4   7      458.30      500.33      7.15 o
   4   4   7        3.99        4.57      1.54 o
   5   4   7      103.03       89.38      3.34 o
   6   4   7        4.12        1.08      1.72 o
   7   4   7       42.53       52.29      3.61 o
   8   4   7        1.85       -0.01      2.41 o
   9   4   7        2.75        6.25      2.99 o
  10   4   7        5.28        3.81      3.88 o
  11   4   7       28.92       38.05      5.18 o
  12   4   7       25.59       23.71      5.76 o
  13   4   7        5.82        5.96      4.67 o
  14   4   7       22.77       26.20      5.87 o
  15   4   7        0.13        8.75      8.06 o
  16   4   7       14.72       12.27      7.29 o
 -19   5   7       49.97       60.19      5.54 o
 -18   5   7       62.34       63.81      9.38 o
 -17   5   7       22.72       18.33      5.75 o
 -16   5   7      102.33       93.11      8.62 o
 -15   5   7       17.63       25.95      6.14 o
 -14   5   7      184.48      186.91      9.56 o
 -13   5   7      225.55      211.95      9.83 o
 -12   5   7      882.92      862.12     21.57 o
 -11   5   7       74.61       72.70      3.07 o
 -10   5   7      330.62      310.80      6.56 o
  -9   5   7      403.30      421.94      8.81 o
  -8   5   7       34.84       36.42      2.41 o
  -7   5   7       39.65       48.86      3.39 o
  -6   5   7      127.60      125.96      4.16 o
  -5   5   7       79.34       79.97      3.42 o
  -4   5   7      134.09      117.02      3.31 o
  -3   5   7      512.74      516.21      7.43 o
  -2   5   7      190.30      206.97      4.08 o
  -1   5   7      127.87      113.29      3.05 o
   0   5   7       83.59       88.62      2.60 o
   1   5   7      452.19      470.81      7.83 o
   2   5   7       14.34       15.94      3.37 o
   3   5   7      850.54      842.00     12.86 o
   4   5   7      488.28      496.23      9.07 o
   5   5   7      844.32      803.16     11.38 o
   6   5   7        0.53        0.93      2.31 o
   7   5   7      159.15      153.06      7.42 o
   8   5   7       36.90       31.01      4.56 o
   9   5   7       42.07       50.42      5.38 o
  10   5   7      190.70      188.38     11.01 o
  11   5   7       45.50       50.22      6.78 o
  12   5   7        2.51        3.32      4.72 o
  13   5   7      123.81      111.34      9.15 o
  14   5   7       10.77       12.73      5.33 o
  15   5   7        1.36        1.80      4.80 o
 -18   6   7        9.44       20.77     11.32 o
 -17   6   7        6.88       -8.08      8.08 o
 -16   6   7        0.23       -0.58      4.77 o
 -15   6   7       43.21       38.49     10.26 o
 -14   6   7        7.67        7.40      2.43 o
 -13   6   7       37.74       40.10      2.76 o
 -12   6   7      243.24      220.29      5.27 o
 -11   6   7      251.06      259.56      7.78 o
 -10   6   7       27.64       20.40      2.81 o
  -9   6   7        3.19        2.84      2.09 o
  -8   6   7       62.67       68.24      3.41 o
  -7   6   7        9.42        6.79      2.21 o
  -6   6   7       76.80       82.76      3.81 o
  -5   6   7       76.29       84.32      4.33 o
  -4   6   7        0.81        1.72      1.48 o
  -3   6   7      121.18      120.88      3.45 o
  -2   6   7        8.27       11.19      1.64 o
  -1   6   7       18.53       26.77      3.26 o
   0   6   7       38.45       45.90      2.99 o
   1   6   7      286.06      273.26      8.11 o
   2   6   7      225.35      232.79      6.47 o
   3   6   7        7.15        9.57      3.13 o
   4   6   7       44.77       53.63      5.36 o
   5   6   7        8.74        2.47      2.74 o
   6   6   7       15.81       10.95      3.65 o
   7   6   7        1.41        1.75      3.34 o
   8   6   7        8.02        5.92      3.52 o
   9   6   7       96.16       84.14      6.72 o
  10   6   7      138.14      126.07     12.23 o
  11   6   7        1.97       -1.02      6.51 o
  12   6   7        6.68        2.39     10.87 o
  13   6   7       15.34       23.73      7.55 o
 -15   7   7       59.76       52.90      3.60 o
 -14   7   7       75.94       79.80      4.65 o
 -13   7   7       19.38       21.26      6.78 o
 -12   7   7       95.97       85.62     12.49 o
 -11   7   7        2.88        1.67      2.83 o
 -10   7   7        1.27       -0.05      2.70 o
  -9   7   7      218.97      236.60      7.68 o
  -8   7   7        0.44       -1.83      2.47 o
  -7   7   7       82.48       80.12      4.93 o
  -6   7   7       38.47       31.23      3.31 o
  -5   7   7      203.33      208.15      6.53 o
  -4   7   7      355.84      357.43      8.59 o
  -3   7   7      350.64      356.15      8.63 o
  -2   7   7       20.83       26.85      3.64 o
  -1   7   7       87.44       91.58      6.25 o
   0   7   7        2.12        0.15      3.20 o
   1   7   7       15.21       25.91      5.07 o
   2   7   7       24.11       22.18      4.10 o
   3   7   7      266.22      295.48     10.76 o
   4   7   7       55.01       48.44      4.91 o
   5   7   7      216.58      240.84      8.85 o
   6   7   7        1.24       15.09      6.79 o
   7   7   7       68.18       69.02      8.69 o
   8   7   7        0.02        2.65      4.34 o
   9   7   7       56.35       61.01      9.38 o
  10   7   7       36.73       38.27     10.22 o
  11   7   7        0.17        5.70      9.62 o
 -12   8   7       23.40       22.23      4.40 o
 -11   8   7        2.80        2.47      3.73 o
 -10   8   7        1.00        2.66      3.62 o
  -9   8   7        1.22       -2.31      3.30 o
  -8   8   7      168.18      164.94      9.89 o
  -7   8   7        2.61        4.66      3.56 o
  -6   8   7        8.97       11.82      3.57 o
  -5   8   7        1.89       -3.35      3.35 o
  -4   8   7       17.13       27.94      8.08 o
  -3   8   7        6.01        5.15      3.14 o
  -2   8   7        3.88        6.36      4.61 o
  -1   8   7        8.97        7.99      3.28 o
   0   8   7        4.23        2.15      3.62 o
   1   8   7       71.90       64.34      5.45 o
   2   8   7        0.22       -3.20      5.44 o
   3   8   7       15.87       19.52      4.18 o
   4   8   7       22.15       23.98      5.71 o
   5   8   7        4.07        3.71      3.71 o
   6   8   7       16.25       23.42      5.60 o
   7   8   7        2.24       10.90      9.21 o
   8   8   7        4.30        9.24      7.09 o
  -7   9   7       66.72       68.04      8.42 o
  -6   9   7        2.31        3.88      4.30 o
  -5   9   7       31.57       25.36      5.46 o
  -4   9   7      113.36      130.21      7.27 o
  -3   9   7        4.73        1.39      3.67 o
  -2   9   7       67.34       91.56      6.50 o
  -1   9   7        2.00        9.66      4.37 o
   0   9   7       27.75       35.63      5.72 o
   1   9   7       22.47       20.28      5.68 o
   2   9   7       15.34        6.83      4.53 o
   3   9   7       63.68       76.95      6.83 o
 -22   0   8        3.58        0.89      6.39 o
 -21   0   8       56.81       47.61      9.38 o
 -20   0   8        0.12       -2.91      4.93 o
 -19   0   8       42.12       38.47      8.16 o
 -18   0   8      301.31      264.70     17.05 o
 -17   0   8       77.64       90.36      9.78 o
 -16   0   8       13.81        2.99      4.93 o
 -15   0   8      759.74      743.53     21.26 o
 -14   0   8       34.05       40.20      4.53 o
 -13   0   8        3.62       -2.54      2.62 o
 -12   0   8      335.29      324.86      8.62 o
 -11   0   8       49.43       58.64      3.44 o
 -10   0   8        0.11        1.20      1.86 o
  -9   0   8        8.13        4.90      1.75 o
  -8   0   8     1121.84     1112.43     26.40 o
  -7   0   8     3234.66     3224.14     56.88 o
  -6   0   8     2200.10     2182.26     34.46 o
  -5   0   8      262.95      209.39      5.68 o
  -4   0   8       51.68       49.28      3.55 o
  -3   0   8     2009.73     2010.64     25.88 o
  -2   0   8      603.24      637.91      9.23 o
  -1   0   8        0.05        0.24      1.27 o
   0   0   8      225.38      274.38      5.07 o
   1   0   8     1117.75     1132.76     13.86 o
   2   0   8      377.02      460.25      8.38 o
   3   0   8      319.26      333.36      6.27 o
   4   0   8     1127.79     1288.24     18.32 o
   5   0   8      108.41       81.60      3.56 o
   6   0   8      498.80      532.30     14.90 o
   7   0   8        2.37        2.38      2.49 o
   8   0   8        6.47        8.62      2.97 o
   9   0   8        2.28        0.83      2.74 o
  10   0   8      305.71      315.44     15.56 o
  11   0   8        3.19        3.77      3.49 o
  12   0   8      556.52      531.32     16.11 o
  13   0   8      350.49      372.58     13.51 o
  14   0   8      383.74      433.81     24.09 o
  15   0   8      322.77      332.73     16.26 o
  16   0   8       94.51      104.28     10.33 o
  17   0   8      204.71      256.46     15.15 o
 -22   1   8       12.38        4.36      5.13 o
 -21   1   8       97.88       94.03     17.50 o
 -20   1   8       79.66       68.90      7.32 o
 -19   1   8       35.46       41.85      7.23 o
 -18   1   8       71.98       67.85      6.71 o
 -17   1   8       17.39       14.43      4.13 o
 -16   1   8       71.59       73.73      5.02 o
 -15   1   8        0.22       -0.75      2.44 o
 -14   1   8       25.25       17.91      2.49 o
 -13   1   8        0.76       -1.69      1.69 o
 -12   1   8       44.10       48.09      2.80 o
 -11   1   8       98.32      101.32      3.70 o
 -10   1   8       17.96       17.71      1.76 o
  -9   1   8       10.27        9.74      1.64 o
  -8   1   8        7.03        7.97      1.50 o
  -7   1   8       64.60       55.80      2.10 o
  -6   1   8       38.45       46.97      1.89 o
  -5   1   8        2.35        3.23      1.03 o
  -4   1   8      708.06      729.73      8.06 o
  -3   1   8      351.10      348.76      4.74 o
  -2   1   8       31.60       41.36      1.54 o
  -1   1   8        1.84        1.35      0.86 o
   0   1   8       66.58       55.95      1.82 o
   1   1   8        0.61       -0.84      0.84 o
   2   1   8       65.02       61.59      1.86 o
   3   1   8       21.25       20.71      1.45 o
   4   1   8       18.99       14.93      1.39 o
   5   1   8        0.87       -1.15      1.15 o
   6   1   8      315.45      325.37      5.93 o
   7   1   8        1.85        1.16      1.79 o
   8   1   8       35.43       40.39      2.80 o
   9   1   8       20.54       15.26      2.45 o
  10   1   8       48.17       43.13      3.24 o
  11   1   8        2.35       -1.80      2.43 o
  12   1   8       68.66       58.42      4.33 o
  13   1   8       34.06       44.06      5.59 o
  14   1   8      148.48      155.68      7.14 o
  15   1   8        9.15       17.79      4.46 o
  16   1   8        0.30       -1.04      3.88 o
  17   1   8       19.55       15.71      6.54 o
 -22   2   8      132.80      157.11     10.80 o
 -21   2   8        0.88       -0.27      4.46 o
 -20   2   8      277.58      265.65     12.62 o
 -19   2   8       15.67       11.87      4.32 o
 -18   2   8        0.07       -2.67      7.48 o
 -17   2   8        1.90        1.49      2.96 o
 -16   2   8       49.13       43.23      3.69 o
 -15   2   8       29.64       31.51      4.14 o
 -14   2   8       11.98        7.66      2.10 o
 -13   2   8       22.50       27.42      2.41 o
 -12   2   8       13.07       11.39      2.36 o
 -11   2   8       25.51       21.49      1.94 o
 -10   2   8      557.48      566.64      9.29 o
  -9   2   8       96.91       92.20      3.66 o
  -8   2   8      392.71      387.63      9.00 o
  -7   2   8     1433.01     1554.57     21.14 o
  -6   2   8      611.49      604.80      8.99 o
  -5   2   8      406.40      379.99      5.13 o
  -4   2   8       91.33      114.67      2.41 o
  -3   2   8      292.44      269.68      4.23 o
  -2   2   8     1424.68     1589.92     15.68 o
  -1   2   8      371.47      406.78      4.91 o
   0   2   8       55.94       55.90      1.74 o
   1   2   8        6.94       13.73      1.53 o
   2   2   8      195.68      183.59      3.28 o
   3   2   8      420.92      435.59      6.01 o
   4   2   8     1742.92     1812.45     18.06 o
   5   2   8      708.76      710.09      9.14 o
   6   2   8       45.41       39.47      2.34 o
   7   2   8      344.15      353.25      6.14 o
   8   2   8      115.26       98.27      4.30 o
   9   2   8      296.27      286.26      6.54 o
  10   2   8       78.14       88.40      4.84 o
  11   2   8      428.73      394.21      8.82 o
  12   2   8      351.94      353.58     10.15 o
  13   2   8       21.03       18.91      3.81 o
  14   2   8       48.98       48.08      4.88 o
  15   2   8       40.55       35.35      8.17 o
  16   2   8       29.61       22.72      7.07 o
  17   2   8       73.12      103.18     11.33 o
 -21   3   8       17.05       26.04      6.87 o
 -20   3   8        0.69        2.55      4.07 o
 -19   3   8        0.65       -3.32      3.32 o
 -18   3   8       60.87       64.84      7.11 o
 -17   3   8       60.71       71.11      4.28 o
 -16   3   8       54.27       41.10      3.31 o
 -15   3   8       20.25       18.74      2.38 o
 -14   3   8        0.94        0.67      1.51 o
 -13   3   8       31.66       30.47      5.58 o
 -12   3   8       30.43       18.63      4.99 o
 -11   3   8      488.19      452.92     11.39 o
 -10   3   8        0.23        1.34      2.64 o
  -9   3   8       28.27       30.63      1.91 o
  -8   3   8      225.20      232.24      6.20 o
  -7   3   8      200.13      200.38      4.58 o
  -6   3   8      374.95      413.43      6.55 o
  -5   3   8      280.78      268.36      4.69 o
  -4   3   8       48.54       44.28      1.66 o
  -3   3   8      504.14      479.82      7.26 o
  -2   3   8       12.09       11.95      1.35 o
  -1   3   8      435.66      508.70      6.92 o
   0   3   8     1061.30     1075.54     11.56 o
   1   3   8      432.94      435.39      5.48 o
   2   3   8       16.95       17.51      1.63 o
   3   3   8      149.99      151.66      3.64 o
   4   3   8      342.39      342.03      5.64 o
   5   3   8        0.63       -1.50      1.50 o
   6   3   8        5.00        2.48      1.79 o
   7   3   8        3.90       -1.04      1.79 o
   8   3   8      109.59      100.25      4.37 o
   9   3   8       43.88       39.48      3.92 o
  10   3   8       74.49       82.08      6.56 o
  11   3   8       30.40       29.26      4.38 o
  12   3   8        7.49        3.55      3.62 o
  13   3   8        5.18        9.90      4.14 o
  14   3   8       36.02       27.94      5.20 o
  15   3   8       16.92        7.95      5.33 o
  16   3   8       37.59       23.32      6.56 o
 -20   4   8      215.10      261.39     11.55 o
 -19   4   8       42.49       49.49      9.29 o
 -18   4   8       33.73       43.39      4.59 o
 -17   4   8      119.48      117.52     15.19 o
 -16   4   8       32.55       26.59      9.05 o
 -15   4   8       82.99       68.30     11.56 o
 -14   4   8       53.36       38.21      5.08 o
 -13   4   8      161.89      161.73      8.38 o
 -12   4   8       46.84       43.88      4.56 o
 -11   4   8      227.12      224.62      8.33 o
 -10   4   8     1730.72     1705.82     42.97 o
  -9   4   8      119.07      126.19      4.80 o
  -8   4   8       38.98       41.96      2.29 o
  -7   4   8        0.21        2.19      1.48 o
  -6   4   8       30.67       20.90      1.73 o
  -5   4   8       49.13       49.46      2.20 o
  -4   4   8      376.69      372.39      5.49 o
  -3   4   8        0.07       -0.56      1.11 o
  -2   4   8        6.76        9.77      1.62 o
  -1   4   8      347.47      355.11      5.52 o
   0   4   8     1656.34     1690.15     19.54 o
   1   4   8      137.99      134.02      3.53 o
   2   4   8      750.38      725.16     10.21 o
   3   4   8       93.08       95.68      3.24 o
   4   4   8      916.77      936.74     11.29 o
   5   4   8       95.11      105.58      3.47 o
   6   4   8      217.27      201.94      5.22 o
   7   4   8      110.86      103.66      4.31 o
   8   4   8      230.82      187.08      7.70 o
   9   4   8      135.23      125.44      7.23 o
  10   4   8       24.20       27.76      4.86 o
  11   4   8      150.50      124.02      7.71 o
  12   4   8      409.81      376.81     15.17 o
  13   4   8       30.56       18.95      5.79 o
  14   4   8       22.83       30.62      6.41 o
  15   4   8       24.78       39.97      7.00 o
 -19   5   8        1.27       -7.82     15.28 o
 -18   5   8       68.77       61.06      8.10 o
 -17   5   8       55.13       53.78      7.79 o
 -16   5   8       31.68       22.73      5.97 o
 -15   5   8        5.83        6.01     12.45 o
 -14   5   8       38.14       30.60      6.49 o
 -13   5   8       11.42        8.92      4.09 o
 -12   5   8       55.00       55.31      6.01 o
 -11   5   8      209.42      180.18      7.87 o
 -10   5   8       66.80       64.16      3.95 o
  -9   5   8      345.87      327.57      6.72 o
  -8   5   8      195.51      202.77      5.22 o
  -7   5   8      113.47      107.30      4.13 o
  -6   5   8      357.08      339.70      7.25 o
  -5   5   8       88.19       80.99      3.16 o
  -4   5   8       92.99       89.37      3.34 o
  -3   5   8      531.32      513.70      8.06 o
  -2   5   8      111.62      122.46      3.50 o
  -1   5   8        0.08       -1.46      1.46 o
   0   5   8      803.50      744.12      9.37 o
   1   5   8      160.77      143.01      3.88 o
   2   5   8      215.15      210.41      5.12 o
   3   5   8        8.06        8.71      2.33 o
   4   5   8       88.61       84.44      3.93 o
   5   5   8        4.20        4.94      2.31 o
   6   5   8       81.76       84.22      4.14 o
   7   5   8       11.86       20.56      4.26 o
   8   5   8       85.91       82.44      6.30 o
   9   5   8       43.05       45.31      6.36 o
  10   5   8       10.58        9.44      4.11 o
  11   5   8        0.06       -0.53      3.68 o
  12   5   8        2.26       -3.94      4.34 o
  13   5   8       34.45       42.45      7.08 o
  14   5   8        0.25        5.04      7.42 o
 -17   6   8       94.49       97.78      9.66 o
 -16   6   8        0.64        7.69      5.31 o
 -15   6   8      156.65      186.53     12.19 o
 -14   6   8        4.37       12.72      5.68 o
 -13   6   8      228.56      281.55     11.84 o
 -12   6   8       34.73       36.99      2.62 o
 -11   6   8       53.23       68.75      3.38 o
 -10   6   8     1003.72      973.36     15.30 o
  -9   6   8      197.68      214.51      5.75 o
  -8   6   8       69.94       63.35      3.43 o
  -7   6   8        1.61        2.43      2.08 o
  -6   6   8        2.92        0.80      2.02 o
  -5   6   8       18.38       21.70      2.55 o
  -4   6   8      284.20      279.21      6.31 o
  -3   6   8       96.64      100.76      4.27 o
  -2   6   8      254.77      263.37      5.95 o
  -1   6   8      858.10      860.69     14.86 o
   0   6   8      389.79      395.00      7.62 o
   1   6   8      296.30      279.94      6.58 o
   2   6   8       16.45       15.94      3.39 o
   3   6   8       23.50       11.62      3.18 o
   4   6   8       55.23       57.00      5.06 o
   5   6   8        0.05       -2.22      3.08 o
   6   6   8       24.81       26.47      4.27 o
   7   6   8       69.82       83.41      7.51 o
   8   6   8       27.53       14.52      5.09 o
   9   6   8       30.60       34.46      6.05 o
  10   6   8       45.95       59.98     10.29 o
  11   6   8        0.67        8.13      9.62 o
  12   6   8      154.92      141.12     14.55 o
 -15   7   8        0.05       -7.76      7.76 o
 -14   7   8       26.16       23.06      3.33 o
 -13   7   8        9.81        6.70      5.33 o
 -12   7   8        6.30        2.52      5.70 o
 -11   7   8        4.25        3.37      2.59 o
 -10   7   8       51.58       49.90      4.10 o
  -9   7   8       83.49       85.92      6.68 o
  -8   7   8        0.38       -1.67      2.60 o
  -7   7   8        0.07       -2.39      2.39 o
  -6   7   8        9.32       15.60      2.98 o
  -5   7   8        2.05        0.72      2.54 o
  -4   7   8        0.00       -2.41      2.41 o
  -3   7   8       14.51        1.59      3.47 o
  -2   7   8        8.04        9.62      3.37 o
  -1   7   8      137.87      141.38      5.70 o
   0   7   8        0.74       -0.53      2.95 o
   1   7   8        3.32        4.19      3.26 o
   2   7   8      301.64      297.01      9.98 o
   3   7   8        4.19        4.60      3.68 o
   4   7   8      380.86      358.83     11.03 o
   5   7   8       30.13       28.52      4.48 o
   6   7   8        4.82        7.42      4.83 o
   7   7   8       22.39       29.92      6.10 o
   8   7   8        3.64       -4.21      4.21 o
   9   7   8        6.07        5.18      6.61 o
  10   7   8       48.70       72.22     10.34 o
 -12   8   8       64.03       57.93      6.03 o
 -11   8   8        1.21       -3.78      3.78 o
 -10   8   8      129.72      138.89      7.84 o
  -9   8   8        1.45        7.52      3.63 o
  -8   8   8        1.46        0.87      3.47 o
  -7   8   8      159.01      184.06     10.11 o
  -6   8   8      176.54      192.92     14.57 o
  -5   8   8       74.68       80.56      5.80 o
  -4   8   8        1.88        4.09      3.65 o
  -3   8   8       21.20       17.23      3.65 o
  -2   8   8       17.52       25.91      4.65 o
  -1   8   8       46.92       43.77      4.53 o
   0   8   8        5.92        5.31      3.41 o
   1   8   8       10.93       12.77      3.64 o
   2   8   8        8.76        5.35      2.82 o
   3   8   8       58.03       76.67      8.29 o
   4   8   8       13.54       14.43      4.55 o
   5   8   8        1.37        0.64      3.83 o
   6   8   8       29.95       33.02      6.45 o
   7   8   8      209.38      227.05     15.22 o
  -6   9   8        9.36       10.82      9.42 o
  -5   9   8        0.01        0.25      5.36 o
  -4   9   8       29.50       34.40      4.89 o
  -3   9   8       17.85       17.07      4.79 o
  -2   9   8       30.24       20.85      4.64 o
  -1   9   8        6.79        2.64      3.57 o
   0   9   8       12.10       11.98      4.25 o
   1   9   8        1.22        1.38      4.42 o
 -22   1   9       12.54       18.96      5.53 o
 -21   1   9      173.71      170.07     10.77 o
 -20   1   9       85.08       94.30      8.04 o
 -19   1   9        0.01        2.40      4.20 o
 -18   1   9       70.43       68.09      6.59 o
 -17   1   9        8.68        8.33      3.92 o
 -16   1   9       26.91       30.82      4.68 o
 -15   1   9       84.03       77.33      7.75 o
 -14   1   9      213.48      195.11      6.47 o
 -13   1   9     1546.72     1595.03     24.23 o
 -12   1   9      347.56      340.09      7.51 o
 -11   1   9      880.64      884.11     14.63 o
 -10   1   9      309.93      292.54      5.99 o
  -9   1   9     1225.11     1217.67     19.54 o
  -8   1   9      401.31      392.41      5.82 o
  -7   1   9      112.84      148.64      3.39 o
  -6   1   9      197.01      163.65      3.92 o
  -5   1   9      117.33      134.04      3.03 o
  -4   1   9     6029.97     6278.96     61.24 o
  -3   1   9      475.00      563.40      6.65 o
  -2   1   9     1442.65     1503.69     13.93 o
  -1   1   9     1908.11     2024.47     17.27 o
   0   1   9      179.58      140.45      2.63 o
   1   1   9      469.24      438.53      5.15 o
   2   1   9       52.23       49.94      1.85 o
   3   1   9      232.15      255.52      4.44 o
   4   1   9      159.70      170.17      3.75 o
   5   1   9      284.60      305.91      5.52 o
   6   1   9      578.78      550.89      8.56 o
   7   1   9      519.56      518.81      8.99 o
   8   1   9       61.72       65.08      3.58 o
   9   1   9      789.49      761.10     12.03 o
  10   1   9       96.84       76.13      4.04 o
  11   1   9      300.35      324.40      8.02 o
  12   1   9       25.58       26.64      3.49 o
  13   1   9      259.53      251.86      8.94 o
  14   1   9        8.29       10.83      5.56 o
  15   1   9        0.62        0.09      3.85 o
  16   1   9      133.26      144.89     11.96 o
  17   1   9        7.54       13.05      8.33 o
 -22   2   9        0.17       -2.14      4.62 o
 -21   2   9        0.26        1.55      4.45 o
 -20   2   9        0.82       -7.56      9.62 o
 -19   2   9        2.00       -0.87      6.99 o
 -18   2   9        1.08       -1.46      3.26 o
 -17   2   9       27.96       20.37      4.69 o
 -16   2   9       51.76       56.58      4.04 o
 -15   2   9       41.71       39.80      3.51 o
 -14   2   9      142.24      138.33      5.61 o
 -13   2   9       19.80       22.48      2.44 o
 -12   2   9      124.07      110.50      4.02 o
 -11   2   9        1.14       -1.45      1.45 o
 -10   2   9     2267.63     2286.14     30.25 o
  -9   2   9       22.24       26.56      2.11 o
  -8   2   9       99.20      116.44      3.66 o
  -7   2   9        1.10        3.12      1.43 o
  -6   2   9      137.79      148.80      2.90 o
  -5   2   9      113.64      131.24      2.76 o
  -4   2   9       72.01       75.65      2.76 o
  -3   2   9      195.76      212.59      3.71 o
  -2   2   9      132.59      129.36      3.06 o
  -1   2   9      231.99      284.49      4.67 o
   0   2   9      136.99      157.47      3.61 o
   1   2   9       96.50       99.76      2.62 o
   2   2   9        0.55       -1.30      1.30 o
   3   2   9      623.66      603.73      9.38 o
   4   2   9       78.16       80.02      2.79 o
   5   2   9       13.34        7.02      1.76 o
   6   2   9        0.80       -0.19      1.68 o
   7   2   9        1.65       -0.64      2.01 o
   8   2   9       18.54       12.84      2.57 o
   9   2   9        2.05        0.53      2.31 o
  10   2   9      229.01      241.43      7.07 o
  11   2   9       28.57       35.62      3.68 o
  12   2   9      400.45      384.86      9.98 o
  13   2   9       15.04       16.06      3.90 o
  14   2   9       19.23       23.53      4.23 o
  15   2   9       40.54       44.20      8.02 o
  16   2   9        6.33        2.00      6.39 o
 -21   3   9       44.22       53.80      6.46 o
 -20   3   9      123.74      104.18      7.96 o
 -19   3   9        5.91       10.55      8.53 o
 -18   3   9      229.51      242.10     10.24 o
 -17   3   9       34.99       37.43      3.30 o
 -16   3   9      111.79      120.91      7.37 o
 -15   3   9        8.89        4.76      2.59 o
 -14   3   9        5.55        7.26      1.91 o
 -13   3   9       10.17        8.65      2.67 o
 -12   3   9      575.50      545.75      9.28 o
 -11   3   9        0.99       -0.47      1.49 o
 -10   3   9      332.25      318.87      6.72 o
  -9   3   9      166.99      159.26      4.49 o
  -8   3   9       41.56       28.49      2.20 o
  -7   3   9        0.57        1.10      1.26 o
  -6   3   9       36.46       50.25      2.15 o
  -5   3   9      284.03      313.11      5.16 o
  -4   3   9      124.96      153.43      3.27 o
  -3   3   9       77.29       65.44      3.07 o
  -2   3   9       14.08       24.12      1.78 o
  -1   3   9      392.38      424.53      6.68 o
   0   3   9      199.64      211.15      4.11 o
   1   3   9      883.13      853.17      9.87 o
   2   3   9      494.69      517.65      7.33 o
   3   3   9      177.59      174.15      4.11 o
   4   3   9     1268.27     1245.46     14.31 o
   5   3   9       71.96       95.29      3.31 o
   6   3   9      519.11      512.32      8.29 o
   7   3   9        0.70       -1.85      2.14 o
   8   3   9      470.08      490.35      9.86 o
   9   3   9        6.74       -0.13      2.91 o
  10   3   9      107.31       85.13      7.37 o
  11   3   9       29.21       32.86      4.63 o
  12   3   9       33.29       44.56      6.60 o
  13   3   9      117.80      103.26      7.66 o
  14   3   9      106.06      121.48     11.89 o
  15   3   9        7.70        8.42      8.00 o
 -20   4   9        0.03        0.82      3.19 o
 -19   4   9        0.06       -6.55      6.55 o
 -18   4   9       29.30       22.79      9.70 o
 -17   4   9        6.75       14.33      5.31 o
 -16   4   9       42.61       40.55      6.99 o
 -15   4   9       33.58       20.01      5.52 o
 -14   4   9       56.94       59.70      7.14 o
 -13   4   9      400.09      396.79     13.13 o
 -12   4   9      103.87      104.58      5.99 o
 -11   4   9       66.21       68.42      5.25 o
 -10   4   9      972.37      985.45     16.11 o
  -9   4   9       76.02       76.85      3.52 o
  -8   4   9      562.79      568.12      8.58 o
  -7   4   9      613.52      605.80      9.17 o
  -6   4   9       10.33       14.31      1.95 o
  -5   4   9      476.37      453.81      6.79 o
  -4   4   9      136.31      142.81      3.51 o
  -3   4   9      147.26      144.55      3.90 o
  -2   4   9      342.40      356.45      6.05 o
  -1   4   9       29.75       29.21      1.90 o
   0   4   9       27.02       32.42      2.44 o
   1   4   9        0.19       -1.39      1.49 o
   2   4   9        0.60       -0.16      1.80 o
   3   4   9      165.56      170.52      4.13 o
   4   4   9        9.33        7.40      2.00 o
   5   4   9      174.87      191.14      4.59 o
   6   4   9        0.29       -1.84      1.84 o
   7   4   9       13.27       20.90      2.96 o
   8   4   9       41.83       35.06      4.20 o
   9   4   9        0.40       -2.69      3.40 o
  10   4   9        8.98       16.16      4.01 o
  11   4   9        0.09        2.84      3.56 o
  12   4   9       95.57      114.68      6.94 o
  13   4   9        0.32        1.33      4.83 o
  14   4   9       43.52       43.27      6.30 o
  15   4   9       70.82       83.67     12.29 o
 -19   5   9        8.20       14.18      5.87 o
 -18   5   9       64.17       82.51      9.42 o
 -17   5   9       25.43       18.69      5.98 o
 -16   5   9       29.15       39.54      7.01 o
 -15   5   9       20.84       12.71      5.50 o
 -14   5   9      124.01      119.14      9.47 o
 -13   5   9       36.64       37.63      5.62 o
 -12   5   9      157.07      130.35      6.90 o
 -11   5   9       65.22       59.01      2.92 o
 -10   5   9      178.16      169.78      6.76 o
  -9   5   9       28.94       32.37      3.04 o
  -8   5   9      273.65      268.13      6.33 o
  -7   5   9        0.04       -0.21      3.03 o
  -6   5   9      265.26      262.68      5.58 o
  -5   5   9       10.28       10.85      2.05 o
  -4   5   9       80.46       87.51      3.39 o
  -3   5   9        0.97       -0.77      1.52 o
  -2   5   9      205.00      187.52      4.83 o
  -1   5   9       36.53       38.83      2.46 o
   0   5   9       31.54       33.98      2.88 o
   1   5   9      311.18      315.54      6.64 o
   2   5   9        2.09        1.48      1.71 o
   3   5   9       73.13       70.19      3.36 o
   4   5   9      116.50      119.19      4.37 o
   5   5   9       65.73       74.00      4.19 o
   6   5   9       20.72       21.41      3.07 o
   7   5   9        6.25        8.65      4.82 o
   8   5   9        0.18       -2.08      3.25 o
   9   5   9       47.61       55.04      5.84 o
  10   5   9        1.09        4.30      4.07 o
  11   5   9        5.91        9.59      5.83 o
  12   5   9       32.25       52.60      8.57 o
  13   5   9       78.17       78.20      7.63 o
 -17   6   9       39.53       41.92      7.68 o
 -16   6   9        5.51       11.87      5.98 o
 -15   6   9        0.25       -1.85      8.37 o
 -14   6   9        6.23        5.36      5.55 o
 -13   6   9      130.68      127.84      9.93 o
 -12   6   9       28.63       32.21      2.46 o
 -11   6   9        5.92        6.75      2.07 o
 -10   6   9       26.77       31.54      2.81 o
  -9   6   9        4.01        3.00      2.11 o
  -8   6   9       39.02       39.82      3.61 o
  -7   6   9      138.55      122.77      4.96 o
  -6   6   9        1.72        0.72      2.10 o
  -5   6   9        0.88        0.57      2.12 o
  -4   6   9       26.37       29.30      2.84 o
  -3   6   9      140.51      136.92      4.51 o
  -2   6   9       12.02       11.51      2.22 o
  -1   6   9       36.70       36.11      2.65 o
   0   6   9      255.45      254.85      5.93 o
   1   6   9        4.07        4.34      2.84 o
   2   6   9        0.44       -0.35      2.67 o
   3   6   9      124.29      116.34      5.36 o
   4   6   9        5.67        6.44      3.25 o
   5   6   9       59.47       48.58      4.60 o
   6   6   9        4.57        3.59      3.54 o
   7   6   9       50.11       37.10      6.18 o
   8   6   9        4.08        5.48      4.90 o
   9   6   9       81.42       77.76      7.81 o
  10   6   9       17.99       27.16      9.43 o
  11   6   9       18.16       20.05      7.68 o
  12   6   9        2.77       11.96     10.91 o
 -15   7   9        6.58       11.15     10.26 o
 -14   7   9       44.15       39.44     12.61 o
 -13   7   9      127.39      150.58     11.19 o
 -12   7   9        0.61       -2.38      2.38 o
 -11   7   9       12.51       16.64      3.20 o
 -10   7   9       37.11       36.87      4.18 o
  -9   7   9       15.88       14.58      4.88 o
  -8   7   9      112.71      116.72      5.19 o
  -7   7   9       23.57       30.25      3.37 o
  -6   7   9      122.17      122.64      5.35 o
  -5   7   9       25.70       22.60      3.34 o
  -4   7   9       16.65       14.88      3.23 o
  -3   7   9       33.32       33.67      3.69 o
  -2   7   9       57.07       50.85      4.20 o
  -1   7   9      118.15      115.42      5.49 o
   0   7   9       59.22       53.47      4.68 o
   1   7   9      167.78      191.90      7.56 o
   2   7   9        4.46       11.88      3.67 o
   3   7   9       34.41       35.56      4.53 o
   4   7   9       66.16       72.34      5.34 o
   5   7   9        8.13        6.56      3.83 o
   6   7   9       22.24       20.34      5.75 o
   7   7   9       24.07       19.20      5.81 o
   8   7   9       10.47       13.56      5.52 o
   9   7   9      103.90      123.32     10.92 o
 -11   8   9       28.59       34.36      4.65 o
 -10   8   9      142.90      151.86      9.69 o
  -9   8   9        0.23        1.67      3.46 o
  -8   8   9       20.05       23.41      4.68 o
  -7   8   9       18.10       24.85      5.13 o
  -6   8   9        0.36        4.09      3.73 o
  -5   8   9        4.30        8.93      3.84 o
  -4   8   9        0.36        1.05      3.13 o
  -3   8   9        5.48        5.30      3.33 o
  -2   8   9        2.37       -3.65      5.49 o
  -1   8   9        3.90        9.00      3.59 o
   0   8   9       56.88       57.65      5.05 o
   1   8   9       10.53        2.62      3.43 o
   2   8   9       12.97       14.61      3.86 o
   3   8   9       14.64        7.72      4.76 o
   4   8   9        0.10        1.80      3.48 o
   5   8   9       12.07       14.32      3.92 o
   6   8   9       14.70       12.65      7.96 o
 -22   0  10        1.15       -5.82      5.82 o
 -21   0  10        0.06       -5.01      6.06 o
 -20   0  10      142.64      148.47     13.74 o
 -19   0  10        4.96        8.57      6.79 o
 -18   0  10      362.23      374.78     20.37 o
 -17   0  10       39.31       34.11      7.68 o
 -16   0  10      150.43      155.91     12.61 o
 -15   0  10      330.68      299.13     16.81 o
 -14   0  10       34.88       26.66      4.51 o
 -13   0  10      122.17      114.49      8.04 o
 -12   0  10      579.10      559.89     27.58 o
 -11   0  10      533.85      533.96     15.09 o
 -10   0  10      805.99      818.01     16.96 o
  -9   0  10      929.30      878.01     18.63 o
  -8   0  10     1095.09     1026.18     18.43 o
  -7   0  10      218.77      187.61      5.97 o
  -6   0  10       22.18       37.24      2.52 o
  -5   0  10      134.90      157.08      4.73 o
  -4   0  10        5.74        4.58      1.82 o
  -3   0  10     1925.73     2198.15     28.48 o
  -2   0  10     2032.04     2132.19     39.40 o
  -1   0  10       16.83       41.45      3.80 o
   0   0  10        5.93       11.39      1.82 o
   1   0  10      269.54      212.83      5.03 o
   2   0  10       54.92       55.06      3.13 o
   3   0  10      209.07      190.21      5.50 o
   4   0  10        0.58        0.56      2.20 o
   5   0  10        0.26       -2.50      2.50 o
   6   0  10        8.62       10.30      3.40 o
   7   0  10       41.61       31.86      4.29 o
   8   0  10       26.76       20.81      4.03 o
   9   0  10        2.34       -0.18      3.21 o
  10   0  10       16.48       17.41      4.13 o
  11   0  10      716.31      750.10     20.27 o
  12   0  10        0.04       -0.64      3.78 o
  13   0  10      289.73      270.20     14.90 o
  14   0  10        3.90        4.93      7.64 o
  15   0  10        7.35        4.92     12.00 o
  16   0  10        0.08       -1.00      5.98 o
 -22   1  10        7.23        6.84      5.09 o
 -21   1  10      109.02      106.76      8.72 o
 -20   1  10        0.00        5.16      4.33 o
 -19   1  10       43.20       42.17      5.79 o
 -18   1  10        3.53        0.63      5.21 o
 -17   1  10       29.96       23.56      4.66 o
 -16   1  10        8.04        7.85      3.90 o
 -15   1  10      141.38      129.91      6.43 o
 -14   1  10      237.36      240.82      8.42 o
 -13   1  10       12.26       11.66      2.46 o
 -12   1  10      167.50      176.83      5.45 o
 -11   1  10      190.76      188.80      5.94 o
 -10   1  10      117.58      124.54      6.67 o
  -9   1  10        1.76       -0.43      1.53 o
  -8   1  10      184.53      204.40      4.22 o
  -7   1  10      115.72       91.36      2.87 o
  -6   1  10        1.92        0.56      0.97 o
  -5   1  10       57.10       59.15      2.08 o
  -4   1  10       11.73       11.84      1.38 o
  -3   1  10       19.64       17.98      1.50 o
  -2   1  10        8.55       18.46      1.53 o
  -1   1  10       97.34      104.25      2.92 o
   0   1  10      204.93      210.84      3.53 o
   1   1  10        0.11        0.20      1.15 o
   2   1  10      121.07      122.60      2.96 o
   3   1  10       20.28       16.91      1.75 o
   4   1  10        5.34        5.60      1.82 o
   5   1  10       93.76       97.28      3.62 o
   6   1  10        8.74        9.96      2.37 o
   7   1  10       37.73       34.82      3.44 o
   8   1  10       83.17       73.28      3.96 o
   9   1  10      243.74      238.93      6.47 o
  10   1  10        0.04       -0.46      2.43 o
  11   1  10       66.47       72.25      4.23 o
  12   1  10        5.07        4.71      3.35 o
  13   1  10        2.00        2.78      3.52 o
  14   1  10       38.79       45.13      5.79 o
  15   1  10        4.11       -4.06      4.11 o
  16   1  10        0.00        1.83      4.47 o
 -21   2  10       12.19        9.53      4.96 o
 -20   2  10        8.34       -1.50      4.01 o
 -19   2  10        1.38        4.42      4.36 o
 -18   2  10       23.31       28.95      4.98 o
 -17   2  10        4.47        3.81      3.53 o
 -16   2  10      111.17      122.76      5.95 o
 -15   2  10       31.62       23.16      3.15 o
 -14   2  10       11.35       13.39      2.74 o
 -13   2  10      125.71      116.70      5.89 o
 -12   2  10       80.53       79.22      3.21 o
 -11   2  10      185.66      171.49      8.14 o
 -10   2  10      490.51      513.44     10.88 o
  -9   2  10      876.00      871.29     14.08 o
  -8   2  10       62.56       67.13      2.86 o
  -7   2  10      665.92      647.11      9.13 o
  -6   2  10       38.12       30.24      1.73 o
  -5   2  10       22.63       31.27      2.25 o
  -4   2  10       93.06       62.45      2.78 o
  -3   2  10      115.23      130.22      3.22 o
  -2   2  10      947.84      943.74     11.11 o
  -1   2  10       75.10       62.01      2.18 o
   0   2  10      107.78      113.27      2.75 o
   1   2  10      722.09      694.63      8.23 o
   2   2  10      130.89      130.68      3.47 o
   3   2  10     1745.60     1802.99     19.40 o
   4   2  10      142.22      140.47      4.10 o
   5   2  10        0.03       -1.89      1.89 o
   6   2  10      233.66      225.88      5.57 o
   7   2  10      153.65      134.54      4.80 o
   8   2  10      204.25      207.94      6.01 o
   9   2  10       65.16       65.32      3.97 o
  10   2  10      236.56      247.51      6.70 o
  11   2  10       68.50       73.44      5.35 o
  12   2  10       44.00       45.35      4.53 o
  13   2  10       54.85       58.69      5.41 o
  14   2  10       24.83       20.14      4.92 o
  15   2  10        1.10        4.57      5.64 o
 -21   3  10       29.95       30.41      9.01 o
 -20   3  10        5.28       -0.98      3.68 o
 -19   3  10        8.57       13.68      3.89 o
 -18   3  10       19.84       21.18      6.67 o
 -17   3  10       12.79        9.63      2.49 o
 -16   3  10        0.01       -1.97      1.97 o
 -15   3  10       86.39       78.06      3.85 o
 -14   3  10      347.21      357.85      8.27 o
 -13   3  10      264.56      250.19      6.03 o
 -12   3  10       46.88       45.79      2.62 o
 -11   3  10        9.39       10.46      2.11 o
 -10   3  10       87.42       92.20      3.79 o
  -9   3  10      109.27       96.09      3.90 o
  -8   3  10        0.09        1.01      1.40 o
  -7   3  10      179.23      160.49      4.53 o
  -6   3  10      718.79      752.51      9.73 o
  -5   3  10      833.34      838.25      9.92 o
  -4   3  10        2.63        1.52      1.18 o
  -3   3  10      202.84      215.09      4.20 o
  -2   3  10       25.43       24.76      1.92 o
  -1   3  10      536.21      547.79      8.22 o
   0   3  10      100.89      115.47      3.15 o
   1   3  10      287.00      283.23      5.02 o
   2   3  10       19.68       18.64      2.08 o
   3   3  10      108.13       85.82      3.18 o
   4   3  10       38.24       40.12      2.69 o
   5   3  10      397.77      397.76      6.87 o
   6   3  10      130.86      133.37      5.15 o
   7   3  10       12.74       21.23      3.13 o
   8   3  10      305.85      310.77      7.87 o
   9   3  10      202.34      176.66      6.16 o
  10   3  10       92.93       94.24      6.28 o
  11   3  10       52.93       37.73      4.90 o
  12   3  10       18.40       15.54      4.18 o
  13   3  10       33.74       35.73      5.71 o
  14   3  10        9.88        6.87      4.80 o
  15   3  10       13.44       10.38      5.94 o
 -20   4  10        0.03       -4.53      7.44 o
 -19   4  10      105.74      106.32      9.88 o
 -18   4  10       21.30       24.53      8.49 o
 -17   4  10       16.88       21.56     11.36 o
 -16   4  10      148.97      154.47     10.85 o
 -15   4  10        0.05        2.15      9.01 o
 -14   4  10      211.44      203.37     11.66 o
 -13   4  10       20.43       19.33      3.79 o
 -12   4  10       12.50        7.93      3.31 o
 -11   4  10       33.27       31.01      2.34 o
 -10   4  10      478.08      488.42      9.63 o
  -9   4  10      198.19      215.40      4.73 o
  -8   4  10      869.36      866.11     12.29 o
  -7   4  10      630.82      659.63      9.47 o
  -6   4  10      226.28      218.27      4.55 o
  -5   4  10       19.11       20.33      2.00 o
  -4   4  10      745.90      723.00      9.75 o
  -3   4  10      192.12      183.77      5.89 o
  -2   4  10      743.58      744.13     11.85 o
  -1   4  10       58.18       61.74      2.55 o
   0   4  10      778.09      752.76     10.59 o
   1   4  10      220.80      218.18      4.74 o
   2   4  10       53.00       61.74      2.84 o
   3   4  10     1877.61     1864.43     20.15 o
   4   4  10       53.89       60.71      3.01 o
   5   4  10       33.87       35.20      2.57 o
   6   4  10      247.76      240.49      5.74 o
   7   4  10       10.50        9.55      2.74 o
   8   4  10      248.84      223.37      8.48 o
   9   4  10        2.36        4.51      3.76 o
  10   4  10      132.60      120.42      7.00 o
  11   4  10       31.74       27.07      4.68 o
  12   4  10       77.48       70.25      6.28 o
  13   4  10      132.10      164.81      9.73 o
  14   4  10       41.10       45.12      6.54 o
 -18   5  10       17.99       15.84      6.42 o
 -17   5  10       34.73       30.02      7.24 o
 -16   5  10        0.48        0.02      8.32 o
 -15   5  10        0.54        4.51      4.71 o
 -14   5  10        8.02        6.93      5.74 o
 -13   5  10       57.65       53.13      9.46 o
 -12   5  10       24.71       28.66      4.45 o
 -11   5  10       44.62       54.08      3.23 o
 -10   5  10        4.84        3.58      2.65 o
  -9   5  10      197.95      204.21      5.49 o
  -8   5  10      104.63      119.13      4.40 o
  -7   5  10       27.34       24.11      2.36 o
  -6   5  10      639.86      639.32      9.88 o
  -5   5  10      194.44      167.74      4.73 o
  -4   5  10        0.52       -1.59      1.81 o
  -3   5  10        0.91       -0.65      2.43 o
  -2   5  10       34.53       28.60      2.84 o
  -1   5  10       36.03       32.68      2.94 o
   0   5  10      354.89      339.15      6.47 o
   1   5  10      277.66      262.41      6.45 o
   2   5  10        6.88        1.34      2.31 o
   3   5  10      172.76      152.00      5.01 o
   4   5  10       24.16       17.92      2.70 o
   5   5  10       59.49       50.66      4.24 o
   6   5  10       24.70       25.19      5.18 o
   7   5  10       23.13       27.61      4.95 o
   8   5  10        0.08       -3.41      3.41 o
   9   5  10        0.60        3.63      4.35 o
  10   5  10        6.50        9.33      4.49 o
  11   5  10       12.51       12.15      4.71 o
  12   5  10        0.51        2.44      4.32 o
 -17   6  10        0.65       17.62     11.48 o
 -16   6  10        6.66        6.88      5.57 o
 -15   6  10        0.49        3.97      5.54 o
 -14   6  10      176.15      146.02     14.95 o
 -13   6  10       72.12       86.32      8.97 o
 -12   6  10       25.98       31.10      4.87 o
 -11   6  10      271.79      278.16      7.18 o
 -10   6  10      221.26      221.61      7.14 o
  -9   6  10       27.27       33.09      3.47 o
  -8   6  10      117.55      113.05      4.51 o
  -7   6  10      268.49      277.86      6.65 o
  -6   6  10      140.82      125.29      4.65 o
  -5   6  10       19.22       19.98      2.80 o
  -4   6  10      388.28      397.22      8.13 o
  -3   6  10        1.00        5.00      2.38 o
  -2   6  10      296.36      294.59      6.80 o
  -1   6  10        5.41       14.90      3.31 o
   0   6  10      285.10      258.61      7.68 o
   1   6  10        0.18       -1.21      2.67 o
   2   6  10       15.22       22.62      3.53 o
   3   6  10      180.44      179.07      9.79 o
   4   6  10        2.45       -3.00      3.15 o
   5   6  10       47.99       28.62      4.32 o
   6   6  10      131.36      153.58      8.06 o
   7   6  10        8.10       13.14      4.67 o
   8   6  10       67.41       69.45      6.74 o
   9   6  10       92.39      111.97      8.15 o
  10   6  10        6.45       10.85      5.01 o
  11   6  10      103.20      115.17     18.43 o
 -14   7  10       52.43       70.16     14.95 o
 -13   7  10        0.28       14.23     10.26 o
 -12   7  10       13.47        9.56      3.23 o
 -11   7  10       14.94       20.04      3.39 o
 -10   7  10        0.02        0.49      4.51 o
  -9   7  10       15.17       13.22      3.38 o
  -8   7  10        8.59       10.94      3.02 o
  -7   7  10        0.17        2.70      2.70 o
  -6   7  10       16.51        6.83      2.95 o
  -5   7  10       34.16       35.39      3.85 o
  -4   7  10        1.78        0.70      2.73 o
  -3   7  10      258.36      278.92      8.17 o
  -2   7  10        0.67       -0.86      2.99 o
  -1   7  10        6.23        3.89      3.07 o
   0   7  10        0.48        3.01      3.94 o
   1   7  10       12.11       14.39      3.87 o
   2   7  10       33.65       31.73      4.49 o
   3   7  10       14.83        6.72      3.54 o
   4   7  10       29.85       37.14      4.50 o
   5   7  10        3.91        7.19      3.64 o
   6   7  10        9.76        3.35      6.60 o
   7   7  10        4.24       -1.28      4.12 o
   8   7  10       55.88       45.71      6.44 o
 -10   8  10        0.81        1.33      4.02 o
  -9   8  10        7.88        4.76      3.99 o
  -8   8  10       26.05       34.38      4.84 o
  -7   8  10       50.01       57.64      5.76 o
  -6   8  10       13.37       22.46      4.32 o
  -5   8  10       68.09       74.77      6.97 o
  -4   8  10       21.77       37.18      4.32 o
  -3   8  10        0.00       -3.15      3.15 o
  -2   8  10        0.35        0.29      3.52 o
  -1   8  10       61.88       69.52      5.32 o
   0   8  10        5.09       -2.05      3.39 o
   1   8  10       53.11       56.19      5.16 o
   2   8  10        0.03        0.34      3.30 o
   3   8  10       52.22       46.12      4.93 o
   4   8  10        3.75        3.71      3.75 o
 -22   1  11      181.60      196.20     12.20 o
 -21   1  11        3.14        6.20      5.54 o
 -20   1  11       59.50       67.17      7.15 o
 -19   1  11       66.74       71.35      6.97 o
 -18   1  11        1.23        1.14      3.78 o
 -17   1  11      107.63      112.08      7.83 o
 -16   1  11        4.42       -4.36      4.45 o
 -15   1  11        8.29        3.79      3.81 o
 -14   1  11     1741.09     1776.58     34.83 o
 -13   1  11      662.48      641.40     15.34 o
 -12   1  11       31.72       23.98      2.49 o
 -11   1  11      337.28      318.55      7.04 o
 -10   1  11      444.79      443.03      8.85 o
  -9   1  11      522.18      511.42     11.71 o
  -8   1  11      551.09      565.37      8.44 o
  -7   1  11      221.02      219.83      4.82 o
  -6   1  11        2.80        2.14      1.27 o
  -5   1  11      383.40      386.82      5.88 o
  -4   1  11       26.36       18.72      1.64 o
  -3   1  11      243.26      235.12      4.64 o
  -2   1  11      955.37      988.63     11.16 o
  -1   1  11       34.73       36.55      1.90 o
   0   1  11     1290.62     1284.76     12.66 o
   1   1  11       21.06       24.56      1.96 o
   2   1  11      718.28      711.91      8.66 o
   3   1  11     1094.62     1052.57     12.23 o
   4   1  11       22.47       25.73      2.44 o
   5   1  11      414.48      415.26      7.56 o
   6   1  11     1307.71     1314.69     17.95 o
   7   1  11        0.62        4.06      2.71 o
   8   1  11      705.12      701.00     11.84 o
   9   1  11      101.85       86.02      4.37 o
  10   1  11        0.44       -0.10      2.55 o
  11   1  11       18.23       25.42      3.38 o
  12   1  11      181.70      164.67      7.05 o
  13   1  11      145.09      159.17     10.02 o
  14   1  11        0.21        3.07      4.21 o
  15   1  11       86.34       89.82      7.64 o
 -21   2  11        0.56       -7.07      7.07 o
 -20   2  11        0.48       -3.60      3.60 o
 -19   2  11        0.07        0.87      3.61 o
 -18   2  11        2.42       -0.70      3.62 o
 -17   2  11       49.71       51.99      5.68 o
 -16   2  11      105.84      106.51     10.67 o
 -15   2  11       91.59       96.10      5.23 o
 -14   2  11        0.35       -3.06      3.06 o
 -13   2  11       76.82       76.42      4.16 o
 -12   2  11       24.68       23.11      2.46 o
 -11   2  11      117.62      112.92      4.21 o
 -10   2  11       61.39       60.74      3.33 o
  -9   2  11       14.33       10.34      1.94 o
  -8   2  11      201.09      193.87      4.43 o
  -7   2  11       69.43       63.92      2.84 o
  -6   2  11       96.92      105.57      2.91 o
  -5   2  11      282.58      262.75      4.89 o
  -4   2  11       14.82       21.10      1.84 o
  -3   2  11      307.26      319.39      5.78 o
  -2   2  11       24.15       28.05      2.05 o
  -1   2  11      120.68      113.10      2.96 o
   0   2  11       82.36       84.99      2.61 o
   1   2  11       35.75       35.35      2.22 o
   2   2  11        3.18        2.48      1.79 o
   3   2  11       21.07       20.76      2.44 o
   4   2  11        0.28       -1.40      2.04 o
   5   2  11     1003.40      942.27     12.95 o
   6   2  11        4.91        2.59      2.67 o
   7   2  11      365.02      349.35      7.79 o
   8   2  11      140.57      143.75      5.21 o
   9   2  11      145.72      135.65      5.21 o
  10   2  11       22.87       13.06      2.99 o
  11   2  11       34.98       29.32      4.11 o
  12   2  11        0.16       -2.77      3.04 o
  13   2  11       33.28       43.06      4.64 o
  14   2  11        0.10        5.33      4.28 o
 -20   3  11       97.06      116.73     11.28 o
 -19   3  11       28.30       34.00      9.50 o
 -18   3  11       12.93       12.00      3.52 o
 -17   3  11       41.06       51.88      8.38 o
 -16   3  11        0.46        1.31      2.92 o
 -15   3  11        6.07        6.03      3.41 o
 -14   3  11      613.19      646.28     13.07 o
 -13   3  11      189.33      184.29      5.74 o
 -12   3  11       85.81       82.63      3.61 o
 -11   3  11      449.21      445.46      9.20 o
 -10   3  11      279.14      293.26     10.22 o
  -9   3  11       12.13       12.18      1.95 o
  -8   3  11        7.11       10.70      1.86 o
  -7   3  11        0.06        0.62      1.52 o
  -6   3  11      101.89       94.79      3.15 o
  -5   3  11      119.12      108.63      4.82 o
  -4   3  11       98.60       87.57      3.04 o
  -3   3  11       25.22       34.06      2.84 o
  -2   3  11      856.89      842.19     10.58 o
  -1   3  11        0.05        6.55      2.13 o
   0   3  11     1063.66     1030.62     12.28 o
   1   3  11       20.12       26.86      2.34 o
   2   3  11     1624.43     1518.21     17.05 o
   3   3  11      762.03      749.07     10.20 o
   4   3  11      330.22      319.14      6.24 o
   5   3  11      528.61      540.34      9.14 o
   6   3  11        0.33       -0.52      2.27 o
   7   3  11       16.75       19.83      3.16 o
   8   3  11        5.03        9.68      3.02 o
   9   3  11       13.55        0.50      2.97 o
  10   3  11       13.87        8.03      3.89 o
  11   3  11        0.03       -0.07      3.47 o
  12   3  11       48.32       37.12      5.06 o
  13   3  11       17.99       23.84      4.79 o
  14   3  11        7.96       -0.93      5.24 o
 -19   4  11        4.86       -3.17      5.82 o
 -18   4  11        0.27        3.04      4.98 o
 -17   4  11       42.62       42.02     12.73 o
 -16   4  11       13.25       17.91     13.62 o
 -15   4  11       28.94       32.26      6.54 o
 -14   4  11        5.47        3.18      4.38 o
 -13   4  11      156.36      150.57     18.59 o
 -12   4  11      109.21      107.96      3.89 o
 -11   4  11       22.71       21.98      2.41 o
 -10   4  11      116.31      112.26      4.80 o
  -9   4  11      134.25      133.66      4.58 o
  -8   4  11       34.97       39.45      2.46 o
  -7   4  11      253.50      261.28      5.18 o
  -6   4  11      160.39      164.38      4.23 o
  -5   4  11      316.19      309.80      5.77 o
  -4   4  11        0.44       -1.35      1.35 o
  -3   4  11      114.95      104.04      3.91 o
  -2   4  11       40.96       40.71      2.68 o
  -1   4  11      474.92      497.73      7.75 o
   0   4  11      313.73      296.13      6.60 o
   1   4  11       21.17       28.85      2.59 o
   2   4  11       68.61       69.19      3.20 o
   3   4  11      111.75      107.81      3.67 o
   4   4  11       59.47       65.56      3.66 o
   5   4  11       32.13       32.60      3.14 o
   6   4  11       17.79       13.46      2.72 o
   7   4  11        2.23       -2.42      2.42 o
   8   4  11        0.80        0.22      3.38 o
   9   4  11       21.94       28.12      4.65 o
  10   4  11       12.57       17.95      4.43 o
  11   4  11       35.40       29.08      4.93 o
  12   4  11       21.09       20.18      4.78 o
  13   4  11       70.60       84.36      8.14 o
 -18   5  11        2.11        2.39      5.93 o
 -17   5  11      116.33      152.52     15.76 o
 -16   5  11       20.40       28.94      6.79 o
 -15   5  11       44.16       62.20     12.41 o
 -14   5  11        0.03        2.78      4.94 o
 -13   5  11        2.12        1.32      4.79 o
 -12   5  11       47.40       48.23      3.38 o
 -11   5  11       10.44        9.91      2.13 o
 -10   5  11       97.45       95.25      4.25 o
  -9   5  11      389.40      407.42      7.81 o
  -8   5  11      186.46      189.83      4.98 o
  -7   5  11      325.72      325.02      6.64 o
  -6   5  11      227.77      233.65      6.12 o
  -5   5  11      334.70      316.47      7.17 o
  -4   5  11      163.11      181.21      5.69 o
  -3   5  11      102.90      106.74      4.34 o
  -2   5  11       73.13       64.74      3.70 o
  -1   5  11      318.73      323.42      7.33 o
   0   5  11       61.95       69.15      3.44 o
   1   5  11        4.65        5.37      2.50 o
   2   5  11       26.47       21.74      2.89 o
   3   5  11       44.50       41.01      3.48 o
   4   5  11       90.43      107.93      4.65 o
   5   5  11      292.92      300.78      8.66 o
   6   5  11       23.84       39.96      4.65 o
   7   5  11       10.32       18.64      4.75 o
   8   5  11      101.77      124.01      8.00 o
   9   5  11       40.43       42.18      5.89 o
  10   5  11       31.42       44.12      6.20 o
  11   5  11       19.99       20.32      5.29 o
 -16   6  11        1.31       -5.34      5.34 o
 -15   6  11       19.27       11.27      6.25 o
 -14   6  11       18.04       18.59     11.76 o
 -13   6  11        3.53        6.95      5.49 o
 -12   6  11        2.48        4.35      4.96 o
 -11   6  11        0.02        3.25      2.76 o
 -10   6  11       91.83      104.64      5.14 o
  -9   6  11        2.38       -1.80      2.30 o
  -8   6  11        0.10       -1.60      2.29 o
  -7   6  11       20.12       19.96      3.13 o
  -6   6  11        0.32       -0.73      2.27 o
  -5   6  11      130.08      113.07      4.64 o
  -4   6  11       44.82       54.32      3.59 o
  -3   6  11      141.67      126.26      5.57 o
  -2   6  11      229.40      236.70      7.53 o
  -1   6  11        0.77        5.57      2.94 o
   0   6  11        5.42        1.32      2.96 o
   1   6  11      198.24      166.67     10.04 o
   2   6  11       15.22       18.32      3.58 o
   3   6  11      149.50      158.38      7.18 o
   4   6  11       15.09       17.47      4.35 o
   5   6  11        2.62        0.89      3.38 o
   6   6  11       31.99       33.64      4.56 o
   7   6  11       13.61       24.36      5.27 o
   8   6  11        2.43        4.09      4.75 o
   9   6  11       82.26      106.73      8.03 o
 -13   7  11        9.57        7.95      3.86 o
 -12   7  11       53.93       54.65      9.95 o
 -11   7  11       30.86       42.42      4.42 o
 -10   7  11       65.63       72.63      5.25 o
  -9   7  11      128.50      135.32      5.72 o
  -8   7  11       31.12       23.05      3.44 o
  -7   7  11       36.76       43.56      4.09 o
  -6   7  11        5.73        3.42      2.93 o
  -5   7  11       69.10       63.09      4.45 o
  -4   7  11       33.46       42.40      3.97 o
  -3   7  11       99.23      108.88      5.47 o
  -2   7  11        6.02        0.05      2.98 o
  -1   7  11       74.62       77.93      5.53 o
   0   7  11      127.29      127.44      6.70 o
   1   7  11      103.13      104.59      6.20 o
   2   7  11        9.59       12.23      3.89 o
   3   7  11       49.97       57.61      6.97 o
   4   7  11        6.34        7.13      3.78 o
   5   7  11       89.51       97.44      7.50 o
   6   7  11       30.10       20.04      5.88 o
   7   7  11        2.29        5.62      7.06 o
  -9   8  11        9.04        8.34      8.34 o
  -8   8  11       10.04        5.00      4.55 o
  -7   8  11        7.98        6.62      3.85 o
  -6   8  11        8.40        9.84      4.12 o
  -5   8  11        9.73        5.51      6.23 o
  -4   8  11        3.25        7.23      3.45 o
  -3   8  11        4.97        6.95      3.66 o
  -2   8  11       19.32       11.70      3.87 o
  -1   8  11        3.08       -0.05      3.38 o
   0   8  11        1.42        4.60      3.69 o
   1   8  11       18.41       14.45      4.13 o
   2   8  11        2.67       -1.19      3.44 o
 -21   0  12        0.82       -5.50      6.22 o
 -20   0  12      355.65      409.38     22.95 o
 -19   0  12       40.48       39.68      8.73 o
 -18   0  12      391.23      451.65     23.44 o
 -17   0  12        0.14       -3.15      5.25 o
 -16   0  12      121.39      137.81     12.53 o
 -15   0  12      391.11      390.62     20.13 o
 -14   0  12      808.16      803.88     32.49 o
 -13   0  12        1.09        1.13      5.33 o
 -12   0  12        0.20        2.82      2.30 o
 -11   0  12     2952.38     2870.87     65.44 o
 -10   0  12      725.33      704.68     16.24 o
  -9   0  12       97.35       92.84      4.68 o
  -8   0  12     1015.13      941.65     17.65 o
  -7   0  12      645.09      623.00     15.03 o
  -6   0  12     1311.62     1354.27     27.37 o
  -5   0  12       78.45       68.61      3.86 o
  -4   0  12      346.91      391.88     11.77 o
  -3   0  12      383.46      385.92      8.91 o
  -2   0  12      337.75      379.66      8.94 o
  -1   0  12      625.15      604.73     10.76 o
   0   0  12      175.46      172.20      5.97 o
   1   0  12     1025.41      956.85     19.30 o
   2   0  12     1429.79     1399.73     20.72 o
   3   0  12       59.45       61.96      4.06 o
   4   0  12      409.28      415.47     12.32 o
   5   0  12      283.35      277.65     10.27 o
   6   0  12      256.77      236.98      9.37 o
   7   0  12        4.84       -2.00      3.53 o
   8   0  12       25.86       27.39      4.79 o
   9   0  12      103.37      103.29      6.87 o
  10   0  12      278.03      258.24     10.40 o
  11   0  12      214.79      179.90     11.22 o
  12   0  12      147.32      175.12     10.62 o
  13   0  12        2.48       -1.95      5.88 o
  14   0  12       22.42       17.26      8.69 o
 -21   1  12       33.42       41.08      8.57 o
 -20   1  12        6.65        5.21      4.80 o
 -19   1  12       26.73       33.26      5.75 o
 -18   1  12       32.06       28.53      5.40 o
 -17   1  12       50.74       57.40      6.16 o
 -16   1  12        1.01       -1.46      3.66 o
 -15   1  12        6.05        6.09      4.35 o
 -14   1  12       10.17       15.93      3.64 o
 -13   1  12       18.86       19.15      3.32 o
 -12   1  12       60.58       52.49      4.64 o
 -11   1  12      399.00      403.69      7.84 o
 -10   1  12      162.26      153.10      6.06 o
  -9   1  12        1.73        0.56      1.47 o
  -8   1  12        1.79        2.07      1.27 o
  -7   1  12       22.35       26.19      1.90 o
  -6   1  12        3.85        3.07      1.39 o
  -5   1  12       53.40       55.79      2.34 o
  -4   1  12        0.37       -1.01      1.46 o
  -3   1  12        0.64       -0.86      1.45 o
  -2   1  12       22.34       27.87      2.15 o
  -1   1  12       19.92       19.35      2.05 o
   0   1  12      137.36      146.28      4.59 o
   1   1  12       25.79       22.88      2.03 o
   2   1  12      248.72      243.89      5.16 o
   3   1  12      156.39      163.74      5.21 o
   4   1  12       84.89       81.12      3.55 o
   5   1  12        8.20        7.90      3.05 o
   6   1  12      137.45      129.62      5.09 o
   7   1  12       56.54       55.72      3.91 o
   8   1  12       20.40       25.58      3.21 o
   9   1  12        7.29        2.20      2.65 o
  10   1  12        6.75        1.48      2.66 o
  11   1  12        0.20       -2.69      2.69 o
  12   1  12        3.87        4.85      3.11 o
  13   1  12        5.14        5.97      4.01 o
  14   1  12        3.36        2.86      4.66 o
 -21   2  12        3.03       -2.70      4.20 o
 -20   2  12      176.69      204.81     10.76 o
 -19   2  12       10.00        9.29      4.33 o
 -18   2  12      130.00      132.59      8.58 o
 -17   2  12        2.99       -6.51      6.51 o
 -16   2  12      149.77      158.47      8.70 o
 -15   2  12       67.80       71.32      7.25 o
 -14   2  12      124.42      125.16      5.54 o
 -13   2  12       81.67       69.93      4.24 o
 -12   2  12      104.80      116.24      5.35 o
 -11   2  12     1144.60     1132.13     19.65 o
 -10   2  12      763.01      757.05     12.69 o
  -9   2  12       18.79       19.60      2.38 o
  -8   2  12      811.43      804.16     13.30 o
  -7   2  12      545.88      497.70      8.81 o
  -6   2  12      228.97      229.33      4.71 o
  -5   2  12      230.08      199.63      4.24 o
  -4   2  12        8.49        6.88      1.73 o
  -3   2  12      662.31      660.93      8.95 o
  -2   2  12      183.12      166.59      5.06 o
  -1   2  12      550.02      543.35      7.54 o
   0   2  12        0.41       -0.71      1.68 o
   1   2  12      106.32      105.59      3.83 o
   2   2  12      842.56      823.64     12.24 o
   3   2  12      121.78      115.14      4.20 o
   4   2  12      360.82      361.52      7.72 o
   5   2  12       14.65       22.52      2.67 o
   6   2  12      168.29      165.12      5.49 o
   7   2  12       25.91       26.90      3.24 o
   8   2  12        0.00       -1.16      2.52 o
   9   2  12       69.47       74.16      4.39 o
  10   2  12       96.20       97.55      5.54 o
  11   2  12       77.26       63.13      4.94 o
  12   2  12       47.45       61.00      5.16 o
  13   2  12        2.74        1.72      3.51 o
 -20   3  12       21.50       18.09      3.80 o
 -19   3  12        9.77        5.04      4.62 o
 -18   3  12       89.73       79.37      7.91 o
 -17   3  12       61.37       67.96      7.12 o
 -16   3  12        4.96       -3.31      5.14 o
 -15   3  12       22.34       19.78      2.80 o
 -14   3  12        3.04        2.43      2.31 o
 -13   3  12       82.59       80.89      6.84 o
 -12   3  12       36.60       35.20      3.72 o
 -11   3  12      408.80      423.25      9.98 o
 -10   3  12       73.38       74.57      3.19 o
  -9   3  12        6.25        6.80      1.91 o
  -8   3  12       17.56       20.13      2.08 o
  -7   3  12       95.13       87.89      3.37 o
  -6   3  12        4.33        4.60      1.81 o
  -5   3  12       11.72       11.88      1.54 o
  -4   3  12       67.23       65.87      2.75 o
  -3   3  12      110.45      113.21      3.50 o
  -2   3  12        5.47        5.12      1.91 o
  -1   3  12        5.09        5.32      2.30 o
   0   3  12       10.10        9.05      2.05 o
   1   3  12        7.87       10.98      2.33 o
   2   3  12      606.01      629.13      9.82 o
   3   3  12       59.36       64.98      3.57 o
   4   3  12       37.88       30.85      2.98 o
   5   3  12       11.39       11.94      2.83 o
   6   3  12      131.35      125.40      6.34 o
   7   3  12       23.55       22.27      3.40 o
   8   3  12       22.96       20.35      3.41 o
   9   3  12        0.44        1.66      3.07 o
  10   3  12        9.67        3.30      3.74 o
  11   3  12        0.01        4.18      3.91 o
  12   3  12        1.26       -0.73      3.78 o
  13   3  12       34.04       37.03      6.29 o
 -19   4  12        0.71        7.97      5.86 o
 -18   4  12        0.03        0.51      5.03 o
 -17   4  12       60.73       60.54     18.95 o
 -16   4  12       38.04       43.69      7.44 o
 -15   4  12       46.62       53.64      7.59 o
 -14   4  12       13.04       17.64     11.68 o
 -13   4  12       30.66       41.91      4.18 o
 -12   4  12      183.26      172.11      5.64 o
 -11   4  12      329.30      324.16      8.48 o
 -10   4  12      157.15      150.07      4.94 o
  -9   4  12        7.13        8.23      2.20 o
  -8   4  12      242.47      244.88      5.68 o
  -7   4  12      259.68      249.10      5.25 o
  -6   4  12        4.55        5.89      1.95 o
  -5   4  12      331.89      312.81      6.08 o
  -4   4  12      134.30      123.68      4.23 o
  -3   4  12      139.01      141.35      5.04 o
  -2   4  12      470.19      457.20      9.05 o
  -1   4  12       23.83       16.21      2.42 o
   0   4  12      121.37      112.02      4.71 o
   1   4  12        6.76       12.07      2.89 o
   2   4  12      298.19      305.42      6.70 o
   3   4  12       27.23       29.50      3.34 o
   4   4  12      121.44      125.19      5.14 o
   5   4  12      453.40      457.73      9.67 o
   6   4  12       17.95       17.84      3.22 o
   7   4  12       94.74       91.61      5.81 o
   8   4  12        1.70        2.23      3.85 o
   9   4  12       43.68       50.27      6.00 o
  10   4  12       30.49       41.96      6.00 o
  11   4  12        6.35       -0.09      4.88 o
  12   4  12       14.76       16.35      7.56 o
 -17   5  12        2.43        8.15      6.68 o
 -16   5  12        9.67        8.43      6.22 o
 -15   5  12        8.93       14.07      6.10 o
 -14   5  12        0.01       -3.03      4.76 o
 -13   5  12        8.24        7.02      5.66 o
 -12   5  12        2.73        2.29      2.41 o
 -11   5  12        1.21        0.56      1.97 o
 -10   5  12        2.16        4.54      2.68 o
  -9   5  12        7.58        5.17      2.47 o
  -8   5  12      101.22      102.52      4.41 o
  -7   5  12       22.64       33.40      3.16 o
  -6   5  12        7.13       10.06      2.80 o
  -5   5  12        8.60        3.42      2.55 o
  -4   5  12       28.75       27.67      3.04 o
  -3   5  12      171.71      169.90      5.54 o
  -2   5  12        0.65       -2.25      2.25 o
  -1   5  12       68.65       67.23      3.89 o
   0   5  12        2.05        1.14      2.40 o
   1   5  12        0.50        1.07      2.48 o
   2   5  12       19.02       25.91      3.19 o
   3   5  12       12.44        4.36      2.69 o
   4   5  12       25.93       24.46      3.83 o
   5   5  12        8.80       14.49      3.95 o
   6   5  12        0.75        4.27      3.77 o
   7   5  12        2.54       -1.15      4.02 o
   8   5  12        6.96        8.19      4.51 o
   9   5  12        5.44       16.18      5.06 o
  10   5  12        0.21       -4.01      4.01 o
 -15   6  12       70.86       99.35     10.62 o
 -14   6  12        4.22        6.10      6.27 o
 -13   6  12      298.31      357.24     16.94 o
 -12   6  12       62.81       65.67      5.73 o
 -11   6  12      176.71      181.95      7.08 o
 -10   6  12       20.91       20.67      3.29 o
  -9   6  12        1.32        2.14      2.45 o
  -8   6  12      136.93      137.47      5.05 o
  -7   6  12       16.76       18.71      2.94 o
  -6   6  12       85.73       84.98      4.26 o
  -5   6  12      137.61      123.36      5.60 o
  -4   6  12        9.37       15.95      3.34 o
  -3   6  12        0.99       -0.42      2.91 o
  -2   6  12        2.21        5.33      3.27 o
  -1   6  12       32.80       26.39      4.34 o
   0   6  12       14.58        9.73      3.25 o
   1   6  12       17.99       20.04      3.71 o
   2   6  12       33.83       32.24      4.59 o
   3   6  12       22.13       22.96      4.32 o
   4   6  12        0.28        2.15      3.59 o
   5   6  12      252.99      268.44     11.43 o
   6   6  12        0.08        7.33      3.84 o
   7   6  12      146.83      151.85      9.06 o
   8   6  12        1.34       -1.41      4.32 o
 -12   7  12        0.90        0.87      3.79 o
 -11   7  12        6.33        8.25      3.38 o
 -10   7  12        1.34        5.72      3.21 o
  -9   7  12        3.98        2.88      3.19 o
  -8   7  12       47.04       49.20      4.04 o
  -7   7  12        5.61       -2.24      2.83 o
  -6   7  12        0.15       -0.04      2.86 o
  -5   7  12        1.39        0.99      3.03 o
  -4   7  12        6.89        4.36      3.19 o
  -3   7  12       28.80       34.04      4.14 o
  -2   7  12       18.43       21.78      3.83 o
  -1   7  12       78.04       81.84      5.74 o
   0   7  12      103.46      114.70      6.55 o
   1   7  12       28.29       29.70      4.65 o
   2   7  12       47.56       43.30      4.98 o
   3   7  12        4.39        9.49      4.04 o
   4   7  12       61.56       71.20      5.83 o
   5   7  12       36.67       37.75      4.88 o
  -7   8  12        0.01        9.05     11.15 o
  -6   8  12       32.64       24.89      4.74 o
  -5   8  12       29.73       31.56      4.97 o
  -4   8  12        7.28        3.05      4.16 o
  -3   8  12       18.39       29.02      5.08 o
  -2   8  12        3.07        6.52      4.32 o
  -1   8  12      259.35      271.94     10.98 o
 -21   1  13       61.69       82.18      8.12 o
 -20   1  13       17.46       17.89      5.47 o
 -19   1  13        1.24       -0.91      4.00 o
 -18   1  13      119.72      127.86      8.82 o
 -17   1  13       21.43       22.05      5.28 o
 -16   1  13       75.15       83.47      6.20 o
 -15   1  13      317.31      324.15     11.14 o
 -14   1  13        0.75        1.16      3.34 o
 -13   1  13        1.38        3.22      3.09 o
 -12   1  13      115.40      136.12      6.38 o
 -11   1  13      317.69      321.01      8.35 o
 -10   1  13      120.50      101.86      4.80 o
  -9   1  13       68.98       76.69      3.30 o
  -8   1  13      225.30      240.32      6.05 o
  -7   1  13        3.34        5.15      1.64 o
  -6   1  13      609.22      603.78      8.38 o
  -5   1  13      157.83      139.77      3.94 o
  -4   1  13       55.04       53.52      2.66 o
  -3   1  13      139.47      118.84      3.56 o
  -2   1  13      299.11      337.00      6.11 o
  -1   1  13      817.06      850.90     10.95 o
   0   1  13      431.65      450.43      6.95 o
   1   1  13       26.45       21.09      2.22 o
   2   1  13      206.57      210.01      5.04 o
   3   1  13     1041.39     1038.04     13.46 o
   4   1  13     1157.10     1129.69     14.40 o
   5   1  13      808.04      820.76     13.22 o
   6   1  13        0.08        2.10      2.73 o
   7   1  13       38.91       42.38      3.73 o
   8   1  13        4.63        1.42      2.74 o
   9   1  13        0.34       -1.24      2.70 o
  10   1  13       25.36       16.40      3.37 o
  11   1  13       58.46       63.18      4.81 o
  12   1  13       43.59       74.94      5.81 o
  13   1  13        9.92       10.11      4.43 o
 -20   2  13        9.95       15.77      9.86 o
 -19   2  13        1.68        0.15      3.55 o
 -18   2  13        0.28        6.56      3.51 o
 -17   2  13        6.16        0.16      3.33 o
 -16   2  13      229.12      233.65     15.29 o
 -15   2  13      320.96      344.36     11.38 o
 -14   2  13       31.74       32.69      4.38 o
 -13   2  13      174.71      165.28      7.55 o
 -12   2  13        0.09        4.09      2.57 o
 -11   2  13      256.03      250.81      7.27 o
 -10   2  13        5.76        4.49      2.09 o
  -9   2  13        0.01       -1.77      1.77 o
  -8   2  13       25.58       21.40      2.34 o
  -7   2  13       75.69       79.32      3.62 o
  -6   2  13        8.43        8.71      1.77 o
  -5   2  13        3.78        1.96      1.62 o
  -4   2  13        0.34       -1.27      1.59 o
  -3   2  13       59.12       68.81      3.64 o
  -2   2  13        3.11        2.12      1.82 o
  -1   2  13      279.35      289.08      5.40 o
   0   2  13      222.54      199.15      4.89 o
   1   2  13        0.42       -1.48      2.30 o
   2   2  13     1364.52     1294.88     16.54 o
   3   2  13       84.80       89.99      4.06 o
   4   2  13        2.98        4.14      2.36 o
   5   2  13       63.12       57.54      3.88 o
   6   2  13       41.78       40.22      3.66 o
   7   2  13       64.14       64.43      4.17 o
   8   2  13       45.28       46.08      3.87 o
   9   2  13       18.38       17.71      3.20 o
  10   2  13       12.04       15.94      3.59 o
  11   2  13       27.39       27.88      4.03 o
  12   2  13       29.93       45.96      5.88 o
 -19   3  13        3.66        1.56      3.20 o
 -18   3  13      250.27      279.30     10.07 o
 -17   3  13       16.73       21.79      3.84 o
 -16   3  13      168.75      170.65      8.83 o
 -15   3  13      185.60      198.91      8.10 o
 -14   3  13      234.64      247.05     11.79 o
 -13   3  13        0.36        1.84      2.44 o
 -12   3  13       61.28       53.87      3.62 o
 -11   3  13        4.28        4.12      2.43 o
 -10   3  13        0.57       -1.96      1.96 o
  -9   3  13      133.41      144.85      4.82 o
  -8   3  13      205.11      199.28      5.06 o
  -7   3  13        4.66        8.45      2.06 o
  -6   3  13      713.69      675.26     10.42 o
  -5   3  13      143.56      140.78      4.53 o
  -4   3  13      431.43      402.65      7.64 o
  -3   3  13      200.22      205.10      5.54 o
  -2   3  13       38.17       43.94      3.28 o
  -1   3  13     1334.68     1296.19     20.82 o
   0   3  13        1.48        9.66      2.47 o
   1   3  13      917.82      856.43     13.20 o
   2   3  13        4.37       10.74      2.90 o
   3   3  13      217.21      200.14      6.05 o
   4   3  13      419.22      426.10      8.83 o
   5   3  13        1.32        0.08      2.49 o
   6   3  13       26.14       14.06      3.15 o
   7   3  13        3.59        7.22      3.05 o
   8   3  13        1.06        2.55      2.88 o
   9   3  13        1.45        1.99      3.17 o
  10   3  13        6.81        6.96      3.54 o
  11   3  13       13.03       14.49      4.40 o
  12   3  13        0.27        2.51     11.40 o
 -18   4  13       14.72       14.10      6.48 o
 -17   4  13       45.76       40.42     13.82 o
 -16   4  13       11.60       13.59      6.06 o
 -15   4  13       55.53       59.53     13.42 o
 -14   4  13       20.99       21.23      2.52 o
 -13   4  13        7.74        5.84      2.30 o
 -12   4  13        2.65       -1.38      2.96 o
 -11   4  13        5.50        6.44      2.80 o
 -10   4  13       28.65       24.91      3.21 o
  -9   4  13        2.57       -2.15      2.15 o
  -8   4  13      308.91      280.89      6.90 o
  -7   4  13      168.54      143.15      5.00 o
  -6   4  13      194.96      183.50      5.99 o
  -5   4  13      134.03      140.24      5.61 o
  -4   4  13      136.55      140.81      5.19 o
  -3   4  13      111.53      115.40      4.80 o
  -2   4  13      149.44      136.17      5.20 o
  -1   4  13       84.01       95.64      4.56 o
   0   4  13      116.07      113.89      4.90 o
   1   4  13        2.81       -2.44      2.44 o
   2   4  13      159.81      140.15      5.56 o
   3   4  13        0.83        2.43      2.73 o
   4   4  13       29.86       22.86      3.91 o
   5   4  13       75.56       81.46      4.63 o
   6   4  13        0.03        2.14      3.07 o
   7   4  13      116.21      109.77      7.28 o
   8   4  13       39.27       43.34      5.90 o
   9   4  13       15.36       16.50      4.85 o
  10   4  13       14.71       14.27      4.90 o
 -17   5  13       79.67       84.97     10.36 o
 -16   5  13        0.26        6.42      7.44 o
 -15   5  13       48.14       61.47      8.61 o
 -14   5  13       67.31       67.90      8.79 o
 -13   5  13      109.56      115.72      5.91 o
 -12   5  13        1.18        0.45      2.65 o
 -11   5  13      196.42      212.10      8.97 o
 -10   5  13        8.27        5.44      3.38 o
  -9   5  13      594.74      597.82     10.89 o
  -8   5  13       11.32       17.14      2.99 o
  -7   5  13      236.71      230.29      6.50 o
  -6   5  13      175.69      170.94      5.67 o
  -5   5  13       23.42       26.53      3.22 o
  -4   5  13      236.16      235.45      8.73 o
  -3   5  13        5.78        1.23      2.52 o
  -2   5  13        4.12        2.73      2.56 o
  -1   5  13      123.20      124.18      5.13 o
   0   5  13       78.69       83.35      4.47 o
   1   5  13      291.47      283.97      7.47 o
   2   5  13       86.51       91.77      5.47 o
   3   5  13       37.59       35.82      5.58 o
   4   5  13      379.31      410.01     10.59 o
   5   5  13       13.68       16.98      4.25 o
   6   5  13       30.55       44.96      5.09 o
   7   5  13       30.53       38.80      6.09 o
   8   5  13       62.44       73.27      8.96 o
   9   5  13       18.05       15.53      7.41 o
 -15   6  13        3.27        0.00      9.86 o
 -14   6  13        9.89        6.95      6.28 o
 -13   6  13       11.19       16.36      8.03 o
 -12   6  13       21.04       23.18      3.64 o
 -11   6  13        0.23        2.76      2.91 o
 -10   6  13       56.84       57.74      4.54 o
  -9   6  13       23.75       28.05      3.23 o
  -8   6  13        9.73       12.74      2.93 o
  -7   6  13       92.31       69.49      4.62 o
  -6   6  13        4.64        0.05      2.86 o
  -5   6  13       46.40       39.65      4.04 o
  -4   6  13       12.22        8.91      3.22 o
  -3   6  13       42.36       43.60      4.45 o
  -2   6  13        4.43        5.43      3.22 o
  -1   6  13       19.14       11.43      3.91 o
   0   6  13        1.57       -0.88      2.87 o
   1   6  13       22.89       19.72      3.80 o
   2   6  13       55.97       47.86      5.49 o
   3   6  13       34.58       44.87      5.03 o
   4   6  13        9.69       15.00      4.24 o
   5   6  13        0.18        0.59      3.59 o
   6   6  13        0.57        8.65      4.76 o
   7   6  13        0.26        3.49      7.08 o
 -11   7  13       80.03       90.84      5.98 o
 -10   7  13        3.83       11.69      6.04 o
  -9   7  13       45.00       46.77      4.21 o
  -8   7  13       10.97       19.02      3.50 o
  -7   7  13       10.69        8.93      3.23 o
  -6   7  13       34.59       37.55      5.12 o
  -5   7  13        0.64       -1.61      2.98 o
  -4   7  13       44.50       50.20      4.63 o
  -3   7  13        0.05        1.71      3.12 o
  -2   7  13        3.65        9.27      3.82 o
  -1   7  13       95.36      103.86      6.41 o
   0   7  13       25.90       34.65      4.94 o
   1   7  13      147.66      161.28      9.22 o
   2   7  13       48.87       55.13      5.59 o
   3   7  13        9.08       15.77      6.22 o
 -20   0  14       25.72       24.49      8.65 o
 -19   0  14       43.52       54.23      9.86 o
 -18   0  14       35.57       33.95      8.65 o
 -17   0  14       12.98        9.56      5.38 o
 -16   0  14      647.46      670.31     22.52 o
 -15   0  14      158.01      150.80     10.15 o
 -14   0  14      135.70      142.26      9.54 o
 -13   0  14      201.87      207.70     13.26 o
 -12   0  14     1182.21     1100.63     30.75 o
 -11   0  14      666.31      678.04     32.01 o
 -10   0  14      398.10      441.72     12.94 o
  -9   0  14      787.09      754.10     18.17 o
  -8   0  14        5.53        8.86      3.80 o
  -7   0  14      664.62      623.91     13.67 o
  -6   0  14        0.10        2.19      2.75 o
  -5   0  14       54.08       54.64      4.29 o
  -4   0  14      212.14      250.86      9.01 o
  -3   0  14      626.80      607.62     14.00 o
  -2   0  14       83.99       76.87      5.49 o
  -1   0  14      393.84      356.50      9.35 o
   0   0  14        8.62       11.07      3.14 o
   1   0  14      803.99      780.63     14.08 o
   2   0  14     1686.32     1793.55     38.23 o
   3   0  14      150.53      152.05      6.84 o
   4   0  14      380.65      376.67     11.97 o
   5   0  14       13.40       20.75      4.72 o
   6   0  14      362.77      333.57     11.53 o
   7   0  14        7.62       14.58      4.37 o
   8   0  14       75.94       80.88      6.68 o
   9   0  14      147.77      163.89     11.42 o
  10   0  14      171.81      164.33      9.15 o
  11   0  14        3.02        8.36      5.72 o
  12   0  14      101.74       98.14     11.42 o
 -20   1  14        8.81        2.75      5.05 o
 -19   1  14       22.58       24.26      6.16 o
 -18   1  14        8.27        4.49      5.27 o
 -17   1  14       23.17       21.44      4.53 o
 -16   1  14       19.73       24.81     10.21 o
 -15   1  14      146.71      142.71      6.86 o
 -14   1  14       85.34       86.90      5.62 o
 -13   1  14        6.40        0.47      3.10 o
 -12   1  14       24.79       19.94      4.27 o
 -11   1  14        1.94       -0.61      3.04 o
 -10   1  14        1.22       -1.12      2.34 o
  -9   1  14       37.66       42.30      3.35 o
  -8   1  14       53.54       49.36      4.13 o
  -7   1  14        3.84        0.46      2.01 o
  -6   1  14       12.62       14.60      2.44 o
  -5   1  14       76.62       83.23      3.51 o
  -4   1  14        6.60        7.50      2.12 o
  -3   1  14       79.20       74.34      3.37 o
  -2   1  14      207.35      202.22      5.20 o
  -1   1  14        0.39       -0.19      1.92 o
   0   1  14      115.88      113.20      3.84 o
   1   1  14        0.01       -2.03      2.03 o
   2   1  14        1.55        2.54      2.14 o
   3   1  14        5.56       11.37      2.52 o
   4   1  14       33.35       26.87      3.68 o
   5   1  14       19.05       18.99      3.43 o
   6   1  14        6.49        2.42      2.88 o
   7   1  14        2.02       -2.43      2.60 o
   8   1  14        5.66        2.44      2.98 o
   9   1  14        5.96        1.08      2.99 o
  10   1  14        7.41        6.80      3.05 o
  11   1  14        0.02       -0.38      3.08 o
  12   1  14        0.44       -6.87      6.87 o
 -20   2  14       28.49       32.90     11.52 o
 -19   2  14       98.94      114.57      7.40 o
 -18   2  14        0.98        1.29      4.02 o
 -17   2  14        9.91       14.64      7.03 o
 -16   2  14       81.75       92.61      6.52 o
 -15   2  14       80.17       88.50      7.07 o
 -14   2  14        3.64        4.03      3.24 o
 -13   2  14      236.98      246.41      8.57 o
 -12   2  14      211.29      191.63      7.58 o
 -11   2  14      431.10      398.08     10.89 o
 -10   2  14       27.16       32.43      3.62 o
  -9   2  14      377.95      356.99      7.96 o
  -8   2  14      244.46      233.56      6.02 o
  -7   2  14      334.23      328.12      7.17 o
  -6   2  14      381.15      359.27      7.15 o
  -5   2  14       35.85       37.95      2.99 o
  -4   2  14       99.46       77.72      3.67 o
  -3   2  14        8.31        5.40      2.33 o
  -2   2  14      453.67      452.45      7.98 o
  -1   2  14        1.78        1.83      2.03 o
   0   2  14       12.58        7.55      2.32 o
   1   2  14       87.14       88.52      4.29 o
   2   2  14      558.78      565.19     10.30 o
   3   2  14      116.12      119.55      5.00 o
   4   2  14      161.30      156.74      5.52 o
   5   2  14       37.97       42.24      4.03 o
   6   2  14      237.07      242.37      7.58 o
   7   2  14       10.75       11.85      3.15 o
   8   2  14       17.76       18.45      3.40 o
   9   2  14       88.15       81.16      5.24 o
  10   2  14       58.95       69.70      5.01 o
  11   2  14        3.95       10.07      4.69 o
 -19   3  14        2.35        5.32      3.37 o
 -18   3  14       38.23       46.82      7.33 o
 -17   3  14        5.36        9.78      4.76 o
 -16   3  14        1.27       -2.80      2.80 o
 -15   3  14       29.22       36.88      4.48 o
 -14   3  14       33.22       34.18      3.97 o
 -13   3  14       44.31       44.98      4.32 o
 -12   3  14      189.70      174.38      6.96 o
 -11   3  14       47.64       50.39      4.43 o
 -10   3  14      214.72      181.10     11.22 o
  -9   3  14       12.10       11.20      2.82 o
  -8   3  14      183.14      171.27      5.89 o
  -7   3  14       32.25       31.35      2.81 o
  -6   3  14       76.08       65.37      3.49 o
  -5   3  14        6.21        7.69      2.41 o
  -4   3  14       63.80       70.71      3.65 o
  -3   3  14        5.59        6.16      2.43 o
  -2   3  14       74.57       75.34      3.92 o
  -1   3  14       34.06       38.70      3.66 o
   0   3  14        6.86        6.45      2.86 o
   1   3  14        2.87        3.14      2.88 o
   2   3  14        9.44        2.80      2.85 o
   3   3  14        2.71        1.09      2.68 o
   4   3  14        1.95        0.20      2.77 o
   5   3  14       56.05       50.37      4.16 o
   6   3  14        1.60        4.70      3.25 o
   7   3  14        3.26        4.24      3.22 o
   8   3  14       16.81       13.21      4.11 o
   9   3  14       33.06       46.48      5.44 o
  10   3  14       38.18       45.80      5.39 o
 -18   4  14        7.63       21.01     10.26 o
 -17   4  14       16.46       24.42      6.98 o
 -16   4  14       32.93       37.44      3.84 o
 -15   4  14       58.67       67.87      6.31 o
 -14   4  14       11.85       13.35      3.19 o
 -13   4  14        5.73        2.43      3.63 o
 -12   4  14       48.57       45.32      4.81 o
 -11   4  14       25.53       17.51      3.48 o
 -10   4  14        2.30       -1.61      2.82 o
  -9   4  14        8.43        7.00      3.95 o
  -8   4  14      111.77      104.57      4.62 o
  -7   4  14        0.27        2.62      2.49 o
  -6   4  14      309.07      289.18      7.32 o
  -5   4  14       25.80       28.73      3.21 o
  -4   4  14      192.93      168.43      5.74 o
  -3   4  14        1.50        2.74      2.63 o
  -2   4  14      163.38      154.74      5.66 o
  -1   4  14       13.16        6.54      2.76 o
   0   4  14       17.94       15.30      3.16 o
   1   4  14       44.96       61.87      4.16 o
   2   4  14       16.32       18.94      3.43 o
   3   4  14      152.61      155.47      6.01 o
   4   4  14        1.97        2.54      2.97 o
   5   4  14       40.05       35.17      3.86 o
   6   4  14       27.26       23.18      4.38 o
   7   4  14        3.20        0.93      4.62 o
   8   4  14        0.31        4.00      4.78 o
   9   4  14       24.81       20.57      6.31 o
 -16   5  14        2.88        5.74      6.63 o
 -15   5  14        0.04       -0.65      5.47 o
 -14   5  14        3.89        9.80      3.62 o
 -13   5  14       34.46       42.83      4.93 o
 -12   5  14        2.79        3.06      3.69 o
 -11   5  14       11.45       11.69      3.17 o
 -10   5  14      124.67      134.95      5.99 o
  -9   5  14      109.60      112.67      5.18 o
  -8   5  14        3.92        1.75      2.55 o
  -7   5  14       34.74       37.41      3.48 o
  -6   5  14        1.59       -2.18      2.47 o
  -5   5  14       14.58       19.06      3.14 o
  -4   5  14       13.24        9.56      2.87 o
  -3   5  14        1.10       -1.04      2.46 o
  -2   5  14        6.86        6.48      2.88 o
  -1   5  14        8.52        9.02      2.91 o
   0   5  14        0.05       -2.77      3.16 o
   1   5  14        2.69        2.52      3.15 o
   2   5  14        4.96        4.46      3.26 o
   3   5  14       10.67       12.10      3.68 o
   4   5  14       53.70       56.32      5.49 o
   5   5  14        5.66        3.13      3.65 o
   6   5  14       12.69       14.07      5.31 o
   7   5  14        8.20       13.76      5.17 o
 -13   6  14        2.34       13.87      3.36 o
 -12   6  14      138.50      154.07      6.38 o
 -11   6  14        0.16        3.15      3.47 o
 -10   6  14       41.32       42.91      4.16 o
  -9   6  14       30.37       28.03      3.91 o
  -8   6  14        0.74        3.86      2.90 o
  -7   6  14        4.22        2.50      2.93 o
  -6   6  14       25.22       33.22      4.00 o
  -5   6  14        3.73        2.29      4.09 o
  -4   6  14        8.40        7.61      3.27 o
  -3   6  14       26.46       22.13      3.89 o
  -2   6  14        0.36       -2.75      2.94 o
  -1   6  14        2.36       -0.33      3.08 o
   0   6  14        8.76       12.42      3.60 o
   1   6  14      130.30      153.03     11.80 o
   2   6  14       12.26        7.60      4.40 o
   3   6  14       71.88       71.81      6.01 o
   4   6  14       30.28       43.89      5.16 o
   5   6  14       10.51       12.23      5.17 o
  -9   7  14       32.73       37.63      4.35 o
  -8   7  14       10.80       10.74      3.73 o
  -7   7  14        0.84        2.85      3.10 o
  -6   7  14       19.49       20.88      3.85 o
  -5   7  14       61.11       68.49      5.13 o
  -4   7  14       92.95      102.31      5.91 o
  -3   7  14       27.80       25.46      6.68 o
  -2   7  14       24.03       36.33      6.22 o
  -1   7  14       11.19       10.15      4.68 o
   0   7  14       23.11       20.94      5.18 o
   1   7  14       20.65       20.87     12.69 o
 -19   1  15       36.29       44.87      5.87 o
 -18   1  15        0.07        5.37      3.47 o
 -17   1  15       33.19       37.97      4.86 o
 -16   1  15       86.40       88.72      6.03 o
 -15   1  15       10.92       22.09      4.23 o
 -14   1  15      215.76      246.66      9.52 o
 -13   1  15       36.46       38.55      4.45 o
 -12   1  15        8.97        5.32      3.46 o
 -11   1  15      143.94      160.63      7.75 o
 -10   1  15      398.58      414.28      9.02 o
  -9   1  15      192.91      200.17      6.24 o
  -8   1  15       58.59       56.94      3.77 o
  -7   1  15       85.35       74.08      4.14 o
  -6   1  15       23.13       12.63      2.51 o
  -5   1  15      124.72      128.08      4.71 o
  -4   1  15       56.02       54.85      3.41 o
  -3   1  15        0.35       -2.75      2.75 o
  -2   1  15      115.58      107.24      4.13 o
  -1   1  15      637.78      613.40     10.54 o
   0   1  15      102.41       76.55      3.66 o
   1   1  15        1.46        2.08      2.38 o
   2   1  15        5.41        7.47      2.71 o
   3   1  15      324.56      310.42      8.20 o
   4   1  15       24.78       30.04      3.34 o
   5   1  15       35.58       37.80      3.88 o
   6   1  15        6.98        4.53      3.28 o
   7   1  15       17.92       16.58      3.38 o
   8   1  15        0.53       -0.64      2.93 o
   9   1  15        0.42        1.66      2.89 o
  10   1  15        0.01       -1.81      2.94 o
 -19   2  15        0.12        0.61      6.43 o
 -18   2  15       39.95       45.27      5.48 o
 -17   2  15       24.77       18.02      3.93 o
 -16   2  15        2.16       -0.69      3.13 o
 -15   2  15       22.00       16.20      3.65 o
 -14   2  15       27.52       22.92      3.89 o
 -13   2  15       19.15       22.78      3.96 o
 -12   2  15       19.91       15.42      3.77 o
 -11   2  15       48.02       39.17      3.92 o
 -10   2  15       72.01       75.05      4.67 o
  -9   2  15       27.71       27.38      3.61 o
  -8   2  15      209.01      217.93      8.23 o
  -7   2  15      142.06      143.27      5.37 o
  -6   2  15        2.66        0.00      2.18 o
  -5   2  15        0.02       -2.03      2.03 o
  -4   2  15       43.15       41.37      3.23 o
  -3   2  15      124.85      111.89      4.51 o
  -2   2  15       63.28       62.64      3.79 o
  -1   2  15      143.49      147.03      5.18 o
   0   2  15      111.66      104.69      4.59 o
   1   2  15      222.54      204.47      6.71 o
   2   2  15       16.06       11.37      3.22 o
   3   2  15        0.34        0.44      2.91 o
   4   2  15        0.00       -0.82      3.18 o
   5   2  15        0.85       -0.98      2.98 o
   6   2  15        0.09        0.87      3.07 o
   7   2  15        0.20       -1.23      3.11 o
   8   2  15        0.03       -3.02      3.02 o
   9   2  15       10.43        9.91      3.77 o
  10   2  15        0.24       -3.50      3.50 o
 -18   3  15        0.31       -2.57      7.81 o
 -17   3  15       40.26       50.75      5.26 o
 -16   3  15       36.07       33.32      4.30 o
 -15   3  15      109.92      119.54      6.34 o
 -14   3  15       14.91       15.84      4.34 o
 -13   3  15        1.34       -1.73      3.02 o
 -12   3  15       20.38       33.64      5.97 o
 -11   3  15       50.32       56.80      6.51 o
 -10   3  15       72.24       72.55      4.74 o
  -9   3  15      288.85      277.73      8.42 o
  -8   3  15      120.41       98.53      5.28 o
  -7   3  15      249.11      246.23      6.78 o
  -6   3  15       66.15       54.32      3.82 o
  -5   3  15      252.89      259.37      6.39 o
  -4   3  15      103.27       94.14      4.31 o
  -3   3  15       63.99       69.82      3.88 o
  -2   3  15      432.43      452.91      8.94 o
  -1   3  15        9.80       15.86      3.27 o
   0   3  15      219.18      212.83      6.77 o
   1   3  15       60.44       61.75      5.01 o
   2   3  15        0.03       -2.63      2.63 o
   3   3  15       28.00       26.35      3.57 o
   4   3  15        5.28        2.91      2.84 o
   5   3  15       48.28       58.70      4.47 o
   6   3  15        0.84        0.72      3.28 o
   7   3  15       16.02       16.09      4.58 o
   8   3  15        7.21       10.66      4.12 o
   9   3  15        0.35        2.41      4.06 o
 -17   4  15        0.08        1.29      7.40 o
 -16   4  15       11.81       15.72      3.33 o
 -15   4  15       16.93       11.90      3.51 o
 -14   4  15        0.70       -2.90      2.90 o
 -13   4  15        0.76        0.29      2.93 o
 -12   4  15        0.34        0.50      2.76 o
 -11   4  15       25.33       20.73      3.48 o
 -10   4  15       27.05       26.80      3.68 o
  -9   4  15       14.88       14.03      3.27 o
  -8   4  15        0.72       -2.52      2.52 o
  -7   4  15      112.77      115.42      4.96 o
  -6   4  15       16.91       14.56      3.02 o
  -5   4  15        0.33       -1.51      2.50 o
  -4   4  15      113.60      108.74      4.96 o
  -3   4  15        1.98       -1.77      2.91 o
  -2   4  15       77.69       79.23      4.57 o
  -1   4  15       18.32       18.22      3.31 o
   0   4  15        0.12       -3.10      3.10 o
   1   4  15       40.26       46.32      4.08 o
   2   4  15        2.19       11.16      3.13 o
   3   4  15        0.39       -0.52      2.89 o
   4   4  15        0.38       -2.85      2.85 o
   5   4  15       22.11       12.69      3.75 o
   6   4  15       40.96       29.09      5.67 o
   7   4  15        0.01        0.97      4.25 o
   8   4  15        3.99        2.02      6.74 o
 -15   5  15       50.73       61.13      7.34 o
 -14   5  15        2.80        8.21      3.11 o
 -13   5  15        1.32       -2.97      2.97 o
 -12   5  15      117.26      136.26      6.77 o
 -11   5  15       19.08       15.71      3.46 o
 -10   5  15      136.49      140.71      6.35 o
  -9   5  15       34.91       36.40      3.75 o
  -8   5  15       71.62       66.75      4.44 o
  -7   5  15       41.21       43.63      3.83 o
  -6   5  15       16.31       20.20      3.29 o
  -5   5  15      144.39      163.27      6.02 o
  -4   5  15       69.96       61.59      4.28 o
  -3   5  15        2.01       -1.74      3.05 o
  -2   5  15      258.13      268.26      8.51 o
  -1   5  15       11.70       14.03      3.74 o
   0   5  15       58.75       48.90      4.72 o
   1   5  15       15.14       17.82      3.83 o
   2   5  15        7.56        9.81      3.71 o
   3   5  15       91.79      109.69      6.72 o
   4   5  15       17.92       27.02      4.71 o
   5   5  15       41.51       50.35      5.47 o
   6   5  15       12.51       32.57      8.73 o
 -12   6  15        0.42       -3.03      3.72 o
 -11   6  15        2.78       -2.37      3.49 o
 -10   6  15       13.33       14.89      3.97 o
  -9   6  15        0.92        0.12      3.04 o
  -8   6  15        3.37       -4.34      4.34 o
  -7   6  15       29.14       40.48      4.18 o
  -6   6  15       13.97       13.84      3.62 o
  -5   6  15        3.05        9.13      3.43 o
  -4   6  15       33.11       36.33      6.11 o
  -3   6  15        3.03        4.42      3.40 o
  -2   6  15       52.58       54.56      5.06 o
  -1   6  15        0.01        2.27      3.38 o
   0   6  15       21.56       25.08      4.83 o
   1   6  15        9.44       11.10      4.22 o
   2   6  15        8.16        0.68      4.43 o
   3   6  15        0.01       -3.35      6.21 o
 -19   0  16      118.88      129.00     13.82 o
 -18   0  16      276.52      315.83     15.57 o
 -17   0  16       55.84       49.87     11.11 o
 -16   0  16       77.03       96.39      9.18 o
 -15   0  16      185.28      210.72     23.68 o
 -14   0  16       68.78       58.42      7.58 o
 -13   0  16       16.08        9.89      5.13 o
 -12   0  16        2.44        4.71      5.05 o
 -11   0  16      548.63      524.59     19.23 o
 -10   0  16       77.54       80.74      6.37 o
  -9   0  16        7.30       10.45      4.13 o
  -8   0  16        1.47       -3.39      3.39 o
  -7   0  16       31.88       18.22      6.60 o
  -6   0  16      147.63      131.69      8.43 o
  -5   0  16      400.81      417.77     22.48 o
  -4   0  16      342.06      304.86     11.55 o
  -3   0  16      175.63      189.13      9.05 o
  -2   0  16       29.95       11.74      4.54 o
  -1   0  16      133.30      123.01      6.26 o
   0   0  16      182.95      174.94      7.46 o
   1   0  16       57.92       80.60      5.63 o
   2   0  16      413.28      411.18     12.34 o
   3   0  16        8.24       12.85      4.61 o
   4   0  16       63.82       53.70      6.11 o
   5   0  16      158.06      176.68     11.78 o
   6   0  16       11.18        6.68      4.39 o
   7   0  16       19.26       20.54      5.98 o
   8   0  16        4.66        6.84      4.54 o
   9   0  16        1.83        4.18      4.38 o
 -19   1  16        5.22        7.97      9.17 o
 -18   1  16       13.07       27.19      4.71 o
 -17   1  16        1.53        6.11      3.82 o
 -16   1  16       14.93       21.52      4.33 o
 -15   1  16        5.33       10.74      4.01 o
 -14   1  16        6.23        3.98      3.43 o
 -13   1  16        6.69       12.97      3.78 o
 -12   1  16       35.81       34.51      7.21 o
 -11   1  16       17.10       20.73      3.88 o
 -10   1  16        6.23        9.33      3.13 o
  -9   1  16       50.16       41.98      4.17 o
  -8   1  16       42.77       44.52      4.49 o
  -7   1  16      212.00      213.61      6.67 o
  -6   1  16       23.51       23.13      3.31 o
  -5   1  16      378.15      377.20      9.04 o
  -4   1  16       26.25       24.15      3.45 o
  -3   1  16      226.06      227.90      7.33 o
  -2   1  16      200.70      202.62      5.99 o
  -1   1  16       33.70       35.47      3.45 o
   0   1  16        0.37       -1.10      2.52 o
   1   1  16       40.60       40.07      3.64 o
   2   1  16        0.06       -0.12      2.87 o
   3   1  16       11.55        8.25      2.98 o
   4   1  16       10.38       12.47      3.41 o
   5   1  16        1.03        1.55      3.17 o
   6   1  16        2.11        0.44      3.70 o
   7   1  16        4.54       -0.29      3.13 o
   8   1  16        0.89       -2.75      3.08 o
   9   1  16        6.59        7.42      3.68 o
 -18   2  16       23.46       29.09      5.03 o
 -17   2  16        4.58        1.32      3.43 o
 -16   2  16        1.19        1.74      4.95 o
 -15   2  16       15.34       18.75      4.16 o
 -14   2  16      156.35      159.41      7.53 o
 -13   2  16       22.47       24.15      4.23 o
 -12   2  16       65.12       58.00      4.60 o
 -11   2  16      118.38      129.97      6.03 o
 -10   2  16      220.59      208.49      7.36 o
  -9   2  16        8.23        6.76      3.28 o
  -8   2  16      128.36      123.02      5.91 o
  -7   2  16       91.26       87.23      5.21 o
  -6   2  16      112.73      121.05      7.32 o
  -5   2  16      175.09      166.69      5.65 o
  -4   2  16        5.04        1.29      2.39 o
  -3   2  16       44.73       51.92      3.67 o
  -2   2  16       52.43       53.90      3.81 o
  -1   2  16       95.49       91.54      4.49 o
   0   2  16       80.41       85.38      4.73 o
   1   2  16       21.77       33.93      3.87 o
   2   2  16       89.43      100.11      5.28 o
   3   2  16        3.65        0.59      2.99 o
   4   2  16        9.17        6.79      3.03 o
   5   2  16       69.76       73.59      5.51 o
   6   2  16        0.73       -2.57      3.25 o
   7   2  16       24.77       31.99      6.59 o
   8   2  16        0.79        5.10      3.94 o
 -17   3  16       17.38       16.47      3.87 o
 -16   3  16       12.75        4.29      3.30 o
 -15   3  16       38.89       27.44      4.32 o
 -14   3  16        2.46        0.34      3.70 o
 -13   3  16       10.99       -0.52      3.02 o
 -12   3  16        6.33        4.93      3.02 o
 -11   3  16      215.19      222.63      7.76 o
 -10   3  16        1.85        7.33      3.55 o
  -9   3  16        6.32        3.55      3.15 o
  -8   3  16        0.05       -2.94      2.94 o
  -7   3  16       90.58       81.70      4.73 o
  -6   3  16       49.13       45.14      4.17 o
  -5   3  16      113.12      100.28      4.83 o
  -4   3  16       14.41        9.47      2.72 o
  -3   3  16      115.75      116.22      4.81 o
  -2   3  16      139.04      134.56      5.16 o
  -1   3  16        2.05        0.85      2.78 o
   0   3  16       69.07       75.57      4.62 o
   1   3  16       37.08       34.27      3.91 o
   2   3  16        7.47        5.27      3.06 o
   3   3  16       12.43        4.64      3.07 o
   4   3  16        2.22       -2.80      2.80 o
   5   3  16        1.18       -3.01      3.13 o
   6   3  16        4.72        1.50      3.35 o
   7   3  16       13.95       18.09      4.85 o
 -16   4  16       37.67       55.18      6.75 o
 -15   4  16        0.55        1.65      3.01 o
 -14   4  16        5.52       -0.70      3.27 o
 -13   4  16       65.33       55.69      4.63 o
 -12   4  16        2.07       -1.49      2.86 o
 -11   4  16        7.75        8.03      3.29 o
 -10   4  16       46.29       59.42      4.68 o
  -9   4  16        9.29        2.17      3.03 o
  -8   4  16       59.11       71.63      4.76 o
  -7   4  16       56.05       48.99      4.19 o
  -6   4  16      148.48      136.09      5.97 o
  -5   4  16        9.40        8.64      3.14 o
  -4   4  16        6.36        5.06      3.03 o
  -3   4  16       81.00       98.81      5.10 o
  -2   4  16       44.69       50.55      4.22 o
  -1   4  16        0.01       -0.32      2.79 o
   0   4  16       29.40       25.25      3.68 o
   1   4  16       39.87       49.69      4.29 o
   2   4  16        0.04       -2.87      2.87 o
   3   4  16        0.36       -3.04      3.26 o
   4   4  16        0.01       -3.06      3.06 o
   5   4  16        7.00        2.94      3.81 o
   6   4  16        8.15        3.58      5.28 o
 -13   5  16        7.05        1.52      3.10 o
 -12   5  16        8.51        8.74      3.40 o
 -11   5  16       43.05       46.17      5.16 o
 -10   5  16        5.58        6.03      3.35 o
  -9   5  16        8.85       10.10      3.32 o
  -8   5  16       38.13       30.10      4.70 o
  -7   5  16       10.29        6.54      3.08 o
  -6   5  16       13.12        7.04      3.46 o
  -5   5  16        0.19       -0.09      3.03 o
  -4   5  16        1.05        6.35      3.27 o
  -3   5  16       13.58       12.19      3.55 o
  -2   5  16        0.53       -2.61      2.99 o
  -1   5  16        2.11       -2.10      5.30 o
   0   5  16       50.45       58.50      5.21 o
   1   5  16        3.49        3.83      3.43 o
   2   5  16        0.65       -0.11      3.38 o
   3   5  16        1.01       -4.24      4.24 o
   4   5  16        0.37        7.93      8.32 o
 -10   6  16       14.78       26.51     10.99 o
  -9   6  16        0.12       -3.63      3.63 o
  -8   6  16       39.58       48.37      4.91 o
  -7   6  16       11.67       11.95      3.82 o
  -6   6  16        6.42        8.83      3.76 o
  -5   6  16        0.07        1.59      3.22 o
  -4   6  16       26.13       14.89      3.85 o
  -3   6  16       73.18       81.55      5.68 o
  -2   6  16        1.42        0.92      3.37 o
  -1   6  16        0.89       -2.73      3.72 o
   0   6  16       17.98        8.08      6.70 o
 -18   1  17      103.70      118.74     10.31 o
 -17   1  17       18.52       25.83      5.01 o
 -16   1  17      193.27      239.07      9.52 o
 -15   1  17        1.63        0.08      4.29 o
 -14   1  17        8.16        6.24      3.77 o
 -13   1  17       10.07        3.00      3.43 o
 -12   1  17       33.44       29.23      4.50 o
 -11   1  17       32.74       23.49      4.39 o
 -10   1  17       68.10       66.41      4.96 o
  -9   1  17       53.45       55.49      4.63 o
  -8   1  17        1.04        0.64      3.02 o
  -7   1  17        2.51        7.92      3.66 o
  -6   1  17       37.25       43.41      3.93 o
  -5   1  17       31.32       33.25      3.74 o
  -4   1  17       56.46       64.50      4.78 o
  -3   1  17       34.88       38.66      3.67 o
  -2   1  17       17.06       20.33      3.33 o
  -1   1  17       56.05       50.78      4.07 o
   0   1  17       21.69       23.11      3.48 o
   1   1  17       14.83        8.40      3.21 o
   2   1  17        7.69        8.39      3.24 o
   3   1  17      115.87      120.93      8.16 o
   4   1  17      148.00      146.19      7.08 o
   5   1  17        3.21       -1.75      3.16 o
   6   1  17        1.10        2.76      3.27 o
   7   1  17       12.14       19.83      3.77 o
 -17   2  17       25.20       29.64      5.28 o
 -16   2  17       19.82       16.18      4.11 o
 -15   2  17        0.99       -0.19      3.37 o
 -14   2  17       44.69       45.60      5.06 o
 -13   2  17       30.57       22.61      6.04 o
 -12   2  17       39.33       44.71      4.44 o
 -11   2  17       37.79       46.38      4.50 o
 -10   2  17      104.19      129.15      6.27 o
  -9   2  17       46.24       59.85      4.78 o
  -8   2  17        0.20        0.91      3.07 o
  -7   2  17        0.18       -2.84      2.84 o
  -6   2  17       61.80       64.64      4.98 o
  -5   2  17       58.39       58.04      4.55 o
  -4   2  17        0.63       -2.54      2.54 o
  -3   2  17        0.02        1.09      3.03 o
  -2   2  17        0.32       -2.82      2.82 o
  -1   2  17        6.41        0.30      2.54 o
   0   2  17       36.39       33.77      3.96 o
   1   2  17        1.45       -2.23      2.86 o
   2   2  17        0.04        3.89      3.13 o
   3   2  17        0.20        0.96      3.05 o
   4   2  17        0.00       -2.94      2.94 o
   5   2  17       19.13       24.48      4.20 o
   6   2  17        2.44        2.60      3.58 o
   7   2  17        0.00        4.45     10.26 o
 -16   3  17        5.53        5.92      3.94 o
 -15   3  17       49.79       46.76      5.07 o
 -14   3  17        3.79        7.30      4.95 o
 -13   3  17       24.67       21.99      5.30 o
 -12   3  17        0.05        1.64      3.22 o
 -11   3  17      111.61      118.45      6.16 o
 -10   3  17       75.30       73.18      5.13 o
  -9   3  17       74.27       88.61      5.46 o
  -8   3  17        2.28        1.19      3.14 o
  -7   3  17       13.96       15.26      3.79 o
  -6   3  17       28.98       21.73      3.64 o
  -5   3  17       35.38       35.99      4.05 o
  -4   3  17       30.22       28.11      3.89 o
  -3   3  17       10.32        7.33      2.95 o
  -2   3  17       12.01       16.45      3.39 o
  -1   3  17       82.68       84.00      4.96 o
   0   3  17        6.95        6.33      3.08 o
   1   3  17        7.86       12.32      3.45 o
   2   3  17       17.91       13.22      3.54 o
   3   3  17        6.49        5.29      3.23 o
   4   3  17       32.85       41.15      4.46 o
   5   3  17        0.07       -3.58      3.58 o
 -14   4  17        2.03        0.55      3.23 o
 -13   4  17        4.02        1.91      3.21 o
 -12   4  17        0.06        3.13      3.24 o
 -11   4  17        6.65        4.55      3.32 o
 -10   4  17        4.36        2.06      3.35 o
  -9   4  17        8.69        6.29      3.47 o
  -8   4  17        0.99        4.14      3.25 o
  -7   4  17       10.73       10.79      3.30 o
  -6   4  17        0.04       -2.66      2.66 o
  -5   4  17       13.88        7.98      3.31 o
  -4   4  17        0.65       -0.23      3.07 o
  -3   4  17       14.41       22.30      3.62 o
  -2   4  17        0.30       -2.84      2.96 o
  -1   4  17        8.28        8.83      3.31 o
   0   4  17        0.00       -2.91      2.91 o
   1   4  17        0.75       -0.21      3.14 o
   2   4  17        0.82        3.96      3.42 o
   3   4  17        6.26        7.94      3.65 o
   4   4  17        0.06       -3.38      4.75 o
 -12   5  17        0.35       -5.25      7.84 o
 -11   5  17       25.32       32.01      6.65 o
 -10   5  17        8.99        4.15      4.73 o
  -9   5  17       15.24       10.12      3.51 o
  -8   5  17       35.50       35.47      4.08 o
  -7   5  17        0.16        4.11      3.52 o
  -6   5  17       41.53       49.04      5.12 o
  -5   5  17        1.50        0.47      3.43 o
  -4   5  17        3.94        3.56      3.66 o
  -3   5  17        2.65       -3.28      3.28 o
  -2   5  17        1.45       -1.23      3.30 o
  -1   5  17       34.53       30.59      4.58 o
   0   5  17        0.17       -0.18      3.38 o
   1   5  17       22.25       30.96      5.76 o
 -16   0  18        5.78        7.02      5.79 o
 -15   0  18        8.79        0.78      5.17 o
 -14   0  18      107.63      129.09     10.30 o
 -13   0  18        3.66        9.74      5.58 o
 -12   0  18        9.19       10.64      6.10 o
 -11   0  18       33.83       24.12      6.29 o
 -10   0  18       38.58       44.24      7.39 o
  -9   0  18       30.43       35.49      7.56 o
  -8   0  18      162.90      131.64     11.60 o
  -7   0  18        0.68        1.75      4.09 o
  -6   0  18       79.08       80.39      6.96 o
  -5   0  18      105.12       84.08      7.10 o
  -4   0  18       61.85       64.78      6.56 o
  -3   0  18       27.18       11.94      4.73 o
  -2   0  18       40.24       45.78      6.25 o
  -1   0  18        1.09        2.67      4.50 o
   0   0  18        1.49       -2.32      5.85 o
   1   0  18       34.20       39.11      5.63 o
   2   0  18      173.24      196.25      9.39 o
   3   0  18      109.34      128.82      9.61 o
   4   0  18        5.20        7.36      5.35 o
   5   0  18        0.82       -0.39      8.16 o
 -16   1  18        0.34       -2.72      3.76 o
 -15   1  18        0.06       -3.23      3.23 o
 -14   1  18       16.52       24.32      7.01 o
 -13   1  18        0.81       -3.49      3.49 o
 -12   1  18       20.02       20.80      5.38 o
 -11   1  18        0.00        4.04      3.68 o
 -10   1  18       34.54       26.65      7.91 o
  -9   1  18       98.14      105.09      5.95 o
  -8   1  18       27.78       31.37      4.30 o
  -7   1  18       31.58       35.94      4.33 o
  -6   1  18       10.00        4.00      2.92 o
  -5   1  18        8.15        2.77      3.02 o
  -4   1  18        0.81       -0.75      2.85 o
  -3   1  18        2.87       -0.45      2.88 o
  -2   1  18        1.66        2.28      2.83 o
  -1   1  18        7.51        4.71      3.01 o
   0   1  18        3.88        4.34      3.78 o
   1   1  18        0.98        6.76      3.49 o
   2   1  18        1.43        5.95      3.54 o
   3   1  18        2.14        2.05      4.12 o
   4   1  18        3.00       -0.11      3.55 o
   5   1  18        0.65        2.83      3.90 o
 -16   2  18        8.53        9.12      6.34 o
 -15   2  18       28.55       31.79      5.28 o
 -14   2  18       47.18       70.05      6.02 o
 -13   2  18       12.04       10.22      3.98 o
 -12   2  18       24.23       26.64      4.71 o
 -11   2  18       42.72       43.63      4.52 o
 -10   2  18        5.59        1.89      3.27 o
  -9   2  18       50.76       63.50      5.08 o
  -8   2  18       27.32       17.77      3.93 o
  -7   2  18       89.94       86.93      5.66 o
  -6   2  18        0.53        0.33      3.21 o
  -5   2  18        9.07        1.13      3.20 o
  -4   2  18        1.29        4.56      3.24 o
  -3   2  18        0.55       -1.88      2.59 o
  -2   2  18        2.69        0.94      3.37 o
  -1   2  18        0.05       -2.75      2.75 o
   0   2  18        7.43        9.32      3.56 o
   1   2  18        4.52       -1.54      3.34 o
   2   2  18      100.82      106.86      6.22 o
   3   2  18       35.48       46.29      6.67 o
   4   2  18        4.30       10.50      4.06 o
   5   2  18        4.68       -2.02      9.62 o
 -14   3  18        0.25        3.37      4.04 o
 -13   3  18        5.10        0.77      4.35 o
 -12   3  18        1.34       -0.95      3.31 o
 -11   3  18        0.52        1.24      3.31 o
 -10   3  18        0.00       -3.17      3.17 o
  -9   3  18       99.97       84.56      5.68 o
  -8   3  18        2.47       -0.11      3.26 o
  -7   3  18        7.09       10.05      3.74 o
  -6   3  18        5.54        5.36      3.27 o
  -5   3  18       21.75       25.61      3.91 o
  -4   3  18        1.07        2.34      3.30 o
  -3   3  18        1.82       -0.36      3.08 o
  -2   3  18        4.92       -1.03      3.31 o
  -1   3  18        3.49        6.63      3.46 o
   0   3  18       33.46       40.55      4.63 o
   1   3  18        5.97        9.07      3.94 o
   2   3  18        3.20       -0.61      3.11 o
   3   3  18        0.16        5.71      3.64 o
 -12   4  18       41.64       53.04      4.97 o
 -11   4  18       21.92       21.61      4.18 o
 -10   4  18        0.95       -2.52      3.36 o
  -9   4  18       49.20       58.31      5.81 o
  -8   4  18        5.03        1.65      3.45 o
  -7   4  18       41.40       37.82      4.35 o
  -6   4  18        0.36       -2.75      2.75 o
  -5   4  18        9.95        0.54      3.21 o
  -4   4  18       10.45        8.93      3.47 o
  -3   4  18       14.71       11.36      3.49 o
  -2   4  18       14.97        4.48      3.52 o
  -1   4  18        3.48        1.97      3.39 o
   0   4  18        9.94       12.16      4.14 o
   1   4  18        8.87       10.67      4.74 o
  -8   5  18        0.20       -6.39      7.68 o
  -7   5  18        0.01        0.08      3.38 o
  -6   5  18       14.94       17.73      4.08 o
  -5   5  18       20.62       15.47      4.06 o
  -4   5  18       14.94       14.97      5.41 o
  -3   5  18       15.61       15.68      9.62 o
 -15   1  19       11.63       11.33      5.26 o
 -14   1  19        4.37        3.84      5.95 o
 -13   1  19       42.14       41.12      5.26 o
 -12   1  19        7.12       -2.99      3.31 o
 -11   1  19        3.67       -0.88      3.99 o
 -10   1  19       78.48       67.40      6.03 o
  -9   1  19        0.41       -0.65      3.76 o
  -8   1  19       38.38       39.23      4.64 o
  -7   1  19       28.06       31.70      4.64 o
  -6   1  19       48.87       47.81      5.40 o
  -5   1  19       46.91       52.24      5.12 o
  -4   1  19        7.96       10.00      3.38 o
  -3   1  19        1.20       -2.97      2.97 o
  -2   1  19       13.33        8.28      3.46 o
  -1   1  19        2.44        0.05      2.96 o
   0   1  19       22.18       15.47      3.61 o
   1   1  19        1.44        0.73      3.42 o
   2   1  19        0.29       -3.22      3.22 o
   3   1  19       46.80       64.74      6.24 o
 -14   2  19       90.68      102.04      9.33 o
 -13   2  19        9.33        8.35      4.58 o
 -12   2  19        6.96        3.41      3.74 o
 -11   2  19        0.00        2.74      3.66 o
 -10   2  19       33.93       29.73      4.60 o
  -9   2  19        7.09        5.91      3.75 o
  -8   2  19        8.83        8.75      3.84 o
  -7   2  19        6.93        1.69      3.51 o
  -6   2  19       17.72       22.51      4.23 o
  -5   2  19       40.09       36.00      4.73 o
  -4   2  19        6.60        2.50      5.19 o
  -3   2  19       24.18       24.77      4.17 o
  -2   2  19       20.78       24.80      3.88 o
  -1   2  19        2.73        4.82      3.47 o
   0   2  19        0.79        4.36      3.64 o
   1   2  19        2.91        6.30      3.76 o
   2   2  19        1.25        6.26      4.08 o
 -12   3  19        0.27       -4.13      4.13 o
 -11   3  19       39.98       48.23      5.09 o
 -10   3  19       26.97       25.52      4.47 o
  -9   3  19        0.23        0.84      4.20 o
  -8   3  19        0.29        4.20      3.58 o
  -7   3  19       20.45       28.56      4.48 o
  -6   3  19        3.06        6.02      3.74 o
  -5   3  19       57.42       59.35      4.95 o
  -4   3  19        6.72        7.30      3.57 o
  -3   3  19        0.43        1.12      3.42 o
  -2   3  19       19.87       19.40      4.18 o
  -1   3  19        6.74        3.25      3.86 o
   0   3  19        1.61        2.93      3.94 o
  -9   4  19       14.52       20.50      5.98 o
  -8   4  19        0.45        0.80      4.25 o
  -7   4  19        3.67       -2.51      3.39 o
  -6   4  19        1.58        0.74      3.52 o
  -5   4  19        9.21       -1.46      3.53 o
  -4   4  19        3.07       -4.09      5.00 o
  -3   4  19        3.66       -3.52      3.64 o
 -12   0  20        0.34        2.76      5.15 o
 -11   0  20        0.01       -4.82      4.82 o
 -10   0  20        3.55        1.51      5.33 o
  -9   0  20       12.54        2.21      5.20 o
  -8   0  20        4.39       10.01      6.02 o
  -7   0  20       10.60       15.46      6.28 o
  -6   0  20       12.05       12.80      6.12 o
  -5   0  20       27.15       40.52      6.32 o
  -4   0  20        9.80        7.08      5.08 o
  -3   0  20        0.02       -0.39      4.32 o
  -2   0  20        6.75        5.47      4.77 o
  -1   0  20       42.45       52.67      8.01 o
   0   0  20        0.69        6.34      5.08 o
 -12   1  20        0.35       -2.82      3.71 o
 -11   1  20        0.62       -0.52      3.54 o
 -10   1  20        0.70       -0.31      3.64 o
  -9   1  20        5.68        4.32      4.04 o
  -8   1  20        7.22        3.25      3.75 o
  -7   1  20       12.77       11.97      4.00 o
  -6   1  20        5.16        3.95      3.51 o
  -5   1  20        0.01        1.86      3.55 o
  -4   1  20        2.43       -2.42      3.56 o
  -3   1  20        0.02       -3.05      3.05 o
  -2   1  20        0.00       -0.20      3.22 o
  -1   1  20        0.34        2.57      3.49 o
   0   1  20        0.00       -3.70      3.70 o
 -11   2  20       27.98       28.53      5.63 o
 -10   2  20        3.02        3.95      4.38 o
  -9   2  20        0.27       -0.58      4.21 o
  -8   2  20        2.30       -1.94      3.81 o
  -7   2  20       10.75        5.18      3.97 o
  -6   2  20       11.91        8.57      4.01 o
  -5   2  20       10.94       11.01      4.17 o
  -4   2  20       14.99        7.98      4.10 o
  -3   2  20        1.34        3.85      5.34 o
  -2   2  20        6.18        0.45      3.97 o
  -1   2  20       29.61       36.29     12.93 o
  -7   3  20       15.03       17.72      5.38 o
  -6   3  20        1.70        1.90      4.50 o
  -5   3  20        0.02       -0.42      9.21 o
 
